# Supplementary material for: Genome-wide analysis of expression quantitative trait loci (eQTLs) reveals the regulatory architecture of gene expression variation in the storage roots of sweet potato
Source: Hortic Res. 2020 Jun 1;7:90. doi: 10.1038/s41438-020-0314-4 (PMC7261777; doi:10.1038/s41438-020-0314-4)
Supplement: Supplementary file 2 — Supplementary tables [file 41438_2020_314_MOESM2_ESM.xlsx]

## Sheet: Supplementary Table S1
Supplementary Table S1. Summary of the 225 sweetpotato accessions
Cultivar name	Database	NCBI/NGDC Run accession number	Used for eQTL analysis	Categories based on flesh color	Country of origin	IbMYB1-2*
Yan Shu 25	NGDC	CRR022881	YES	non-purple	China	N
Xu Shu 781	NGDC	CRR022882	YES	non-purple	China	N
Zhe Xu 1	NGDC	CRR022884	YES	non-purple	China	N
Shang Shu 13-3	NGDC	CRR022885	YES	non-purple	China	N
Xu Shu 32	NGDC	CRR022887	YES	non-purple	China	N
Ji 1-62	NGDC	CRR022888	YES	non-purple	China	N
84305	NGDC	CRR022890	YES	non-purple	China	N
Mian Shu 7	NGDC	CRR022891	YES	non-purple	China	N
Luo Shu 10	NGDC	CRR022893	YES	non-purple	China	N
Xu Shu 31	NGDC	CRR022894	YES	non-purple	China	N
Zheng Hong 22	NGDC	CRR022895	YES	non-purple	China	N
Ji Shu 6-8	NGDC	CRR022896	YES	non-purple	China	N
Xu Wen Hong Jing	NGDC	CRR022898	YES	non-purple	China	N
Su Shu 23	NGDC	CRR022899	YES	non-purple	China	N
Yu Shu 34	NGDC	CRR022900	YES	non-purple	China	N
Wan Shu 373	NGDC	CRR022901	YES	non-purple	China	N
Xu Shu 18	NGDC	CRR022904	YES	non-purple	China	N
Su Shu 22	NGDC	CRR022905	YES	non-purple	China	N
Xu Shu 22	NGDC	CRR022908	YES	non-purple	China	N
Luo Shu 0711	NGDC	CRR022909	YES	non-purple	China	N
Lao Zhai Hong Pi	NGDC	CRR022910	YES	non-purple	China	N
Sheng Li Bai Hao	NGDC	CRR022913	YES	non-purple	China	N
Yang Qing 1	NGDC	CRR022914	YES	non-purple	China	N
Fu Xu 0537-11	NGDC	CRR022915	YES	non-purple	China	N
Shang 13-4	NGDC	CRR022916	YES	non-purple	China	N
Gui Fen 2	NGDC	CRR022917	YES	non-purple	China	N
103602	NGDC	CRR022919	YES	non-purple	China	N
Shang Y10-1	NGDC	CRR022921	YES	non-purple	China	N
Ji Shu 26	NGDC	CRR022942	YES	non-purple	China	N
Luo Xu Shu 8	NGDC	CRR022923	YES	non-purple	China	N
Xu Shu 29	NGDC	CRR022926	YES	non-purple	China	N
Xu Shu 28	NGDC	CRR022929	YES	non-purple	China	N
Yan Shu 22	NGDC	CRR022930	YES	non-purple	China	N
Xiang Shu 6	NGDC	CRR022933	YES	non-purple	China	N
Xu Yu Shu 34	NGDC	CRR022934	YES	non-purple	China	N
Gui Shu 2	NGDC	CRR022935	YES	non-purple	China	N
Ji Shu 26	NGDC	CRR022922	YES	non-purple	China	N
Yan Shu 26	NGDC	CRR022938	YES	non-purple	China	N
Nan Jing M6-76	NGDC	CRR022939	YES	non-purple	China	N
Ji Fen 1	NGDC	CRR022940	YES	non-purple	China	N
Nan Jing 92	NGDC	CRR022941	YES	non-purple	China	N
Ji Shu 22	NGDC	CRR022937	YES	non-purple	China	N
Shang 13-2	NGDC	CRR022943	YES	non-purple	China	N
Shang 0829-1	NGDC	CRR022944	YES	non-purple	China	N
Su Yu 303	NGDC	CRR022903	YES	non-purple	China	N
Xu 02-9-11	NGDC	CRR022897	YES	purple	China	Y
104309	NGDC	CRR022907	YES	purple	China	Y
102225	NGDC	CRR022883	YES	purple	China	Y
Nan Zi 008	NGDC	CRR022886	YES	purple	China	Y
100571	NGDC	CRR022889	YES	purple	China	Y
B2F1023	NGDC	CRR022902	YES	purple	China	Y
105722	NGDC	CRR022906	YES	purple	China	Y
107002	NGDC	CRR022911	YES	purple	China	Y
102616	NGDC	CRR022912	YES	purple	China	Y
Xu Zi Shu 5	NGDC	CRR022918	YES	purple	China	Y
Guang Zi Shu 8	NGDC	CRR022920	YES	purple	China	Y
Gan Shu 1	NGDC	CRR022924	YES	purple	China	Y
102509	NGDC	CRR022925	YES	purple	China	Y
Xu Zi Shu 3	NGDC	CRR022927	YES	purple	China	Y
Y09-14	NGDC	CRR022931	YES	purple	China	Y
104220	NGDC	CRR022932	YES	purple	China	Y
Ji Hei 1	NGDC	CRR022936	YES	purple	China	Y
Shang Xu Zi 1	NGDC	CRR022945	YES	purple	China	Y
Qin Zi Shu 2	NGDC	CRR022946	YES	purple	China	Y
Ji Zi 7-9	NGDC	CRR022947	YES	purple	China	Y
Yan Zi Shu 10310	NGDC	CRR022948	YES	purple	China	Y
Ji 08365	NGDC	CRR022949	YES	purple	China	Y
Xu Zi Shu 6	NGDC	CRR022950	YES	purple	China	Y
Luo Zi Shu 3	NGDC	CRR022951	YES	purple	China	Y
Fu Zi Shu 1	NGDC	CRR022952	NO	purple	China	Y
Ning Zi Shu 4	NGDC	CRR022953	YES	purple	China	Y
E Zi Shu 13	NGDC	CRR022954	YES	purple	China	Y
Mian Zi Shu 12	NGDC	CRR022955	YES	purple	China	Y
Chuan Shu 10-15-3	NGDC	CRR022956	YES	purple	China	Y
Qz439	NGDC	CRR022957	YES	purple	China	Y
Zhe Zi Shu 5	NGDC	CRR022958	YES	purple	China	Y
Ning Zi Shu 1	NGDC	CRR022959	YES	purple	China	Y
Guang Zi Shu 9	NGDC	CRR022960	YES	purple	China	Y
Zhan Zi Shu 1	NGDC	CRR022961	YES	purple	China	Y
Quan Shu 9-6	NGDC	CRR022962	YES	purple	China	Y
Jin Shu 13	NGDC	CRR022963	YES	purple	China	Y
Long Zi Shu 6	NGDC	CRR022964	YES	purple	China	Y
Long Jin Shu 1	NGDC	CRR022965	NO	purple	China	Y
Yu Zi Shu 7	NGDC	CRR022966	YES	purple	China	Y
Guang Shu 161	NGDC	CRR022968	YES	purple	China	Y
Xu Shu 33	NGDC	CRR022928	YES	purple(orange with purple rings and spots)	China	N
Gui Zi Wei 1	NGDC	CRR022967	YES	purple(purple with white rings and spots)	China	N
Chuan Shu 101	NGDC	CRR022892	YES	purple(yellow with purple rings and spots)	China	N
Magabali	NCBI	SRR7868505	NO	non-purple	Uganda	N
Wagabolige	NCBI	SRR7868507	NO	non-purple	Uganda	N
Naspot 11 (Tomulabula)	NCBI	SRR7868509	NO	non-purple	Uganda	N
Mugande	NCBI	SRR7868510	NO	non-purple	Uganda	N
New Kawogo	NCBI	SRR7868512	NO	non-purple	Uganda	N
Naspot 1	NCBI	SRR7868513	NO	non-purple	Uganda	N
Dimbuka-Bukulula	NCBI	SRR7868516	NO	non-purple	Uganda	N
Kabode (Naspot 10 O)	NCBI	SRR7868504	NO	non-purple	Uganda	N
Resisto	NCBI	SRR7868506	NO	non-purple	USA	N
Naspot 5	NCBI	SRR7868508	NO	non-purple	Uganda	N
Huarmeyano	NCBI	SRR7868511	NO	non-purple	CIP/Peru	N
Ejumula	NCBI	SRR7868514	NO	non-purple	Uganda	N
Naspot5-58	NCBI	SRR7868515	NO	non-purple	Uganda	N
Kakamega (Spk004)	NCBI	SRR7868517	NO	non-purple	Kenya	N
Naspot7	NCBI	SRR7868518	NO	non-purple	Uganda	N
Nk259L	NCBI	SRR7868503	NO	non-purple	Uganda	N
Long Shu 24	-	-	NO	non-purple	China	N
Fu Shu 604	-	-	NO	non-purple	China	N
Rong Shu 819	-	-	NO	non-purple	China	N
Xu Yu Shu 35	-	-	NO	non-purple	China	N
Ji Shu 982	-	-	NO	non-purple	China	N
Wei Duo Li	-	-	NO	non-purple	China	N
Ji Shu 4	-	-	NO	non-purple	China	N
Ji Shu 332	-	-	NO	non-purple	China	N
Ji Shu 65	-	-	NO	non-purple	China	N
Ji Shu 71	-	-	NO	non-purple	China	N
Ji Shu 98	-	-	NO	non-purple	China	N
Ji Shu 99	-	-	NO	non-purple	China	N
Luo Shu 11	-	-	NO	non-purple	China	N
Zhan Shu 12	-	-	NO	non-purple	China	N
Zhan Shu 271	-	-	NO	non-purple	China	N
Zhan Shu 407	-	-	NO	non-purple	China	N
Wan Shu 5	-	-	NO	non-purple	China	N
Wan Shu 6	-	-	NO	non-purple	China	N
Wan Shu 7	-	-	NO	non-purple	China	N
Wan Shu 9	-	-	NO	non-purple	China	N
Wan Shu 10	-	-	NO	non-purple	China	N
Shang Shu 12	-	-	NO	non-purple	China	N
Liao Shu 5	-	-	NO	non-purple	China	N
Liao Shu 15	-	-	NO	non-purple	China	N
Liao Shu 26	-	-	NO	non-purple	China	N
Liao Shu 30	-	-	NO	non-purple	China	N
Long Shu 28	-	-	NO	non-purple	China	N
Long Shu 31	-	-	NO	non-purple	China	N
San Xia Hong Xin Wang Shu	-	-	NO	non-purple	China	N
Fu Shu 7-6	-	-	NO	non-purple	China	N
Shi Gan Shu 1	-	-	NO	non-purple	China	N
Chuan Shu 219	-	-	NO	non-purple	China	N
Chuan Shu 220	-	-	NO	non-purple	China	N
Chuan Shu 221	-	-	NO	non-purple	China	N
Chuan Shu 294	-	-	NO	non-purple	China	N
Chuan Shu 20	-	-	NO	non-purple	China	N
Chuan Cai Shu 211	-	-	NO	non-purple	China	N
Jin Shu 3	-	-	NO	non-purple	China	N
Jin Shan 208	-	-	NO	non-purple	China	N
Bei Jing 553	-	-	NO	non-purple	China	N
Shu Lü 1	-	-	NO	non-purple	China	N
Yan Shu 5	-	-	NO	non-purple	China	N
Sui Shu 524	-	-	NO	non-purple	China	N
Guang Shu 87	-	-	NO	non-purple	China	N
Zheng Hong 23	-	-	NO	non-purple	China	N
Mian Nan Shu 10	-	-	NO	non-purple	China	N
Zheng Shu 20	-	-	NO	non-purple	China	N
Quan Shu 19	-	-	NO	non-purple	China	N
Fu Cai Shu 18	-	-	NO	non-purple	China	N
Ji Shu 21	-	-	NO	non-purple	China	N
E Shu 6	-	-	NO	non-purple	China	N
E Shu 7	-	-	NO	non-purple	China	N
E Shu 10	-	-	NO	non-purple	China	N
E Shu 11	-	-	NO	non-purple	China	N
Su Shu 16	-	-	NO	non-purple	China	N
Quan Shu 17	-	-	NO	non-purple	China	N
Long Shu 9	-	-	NO	non-purple	China	N
Ji Xu 23	-	-	NO	non-purple	China	N
Ji Shu 25	-	-	NO	non-purple	China	N
Ji Shu 27	-	-	NO	non-purple	China	N
Qi Ning 16	-	-	NO	non-purple	China	N
Peng Su 4	-	-	NO	non-purple	China	N
Qi Ning 12	-	-	NO	non-purple	China	N
Qi Ning 13	-	-	NO	non-purple	China	N
Jin Gan Shu 3	-	-	NO	non-purple	China	N
Tai Shu 14	-	-	NO	non-purple	China	N
E Shu 9	-	-	NO	non-purple	China	N
Shang Shu 8	-	-	NO	non-purple	China	N
Xu Xin Shu 2	-	-	NO	non-purple	China	N
Xu Shu 24	-	-	NO	non-purple	China	N
Liao Shu 19	-	-	NO	purple	China	Y
Mian Yu Zi 12	-	-	NO	purple	China	Y
Tai Zhong 11	-	-	NO	purple	China	Y
Qi Ning 18	-	-	NO	purple	China	Y
Qu Zi 57	-	-	NO	purple	China	Y
Nei Yu Zi 2	-	-	NO	purple	China	Y
Long Zi Shu 4	-	-	NO	purple	China	Y
Qin Zi Shu 3	-	-	NO	purple	China	Y
Ning Zi Shu 3	-	-	NO	purple	China	Y
Ji Zi Shu 2	-	-	NO	purple	China	Y
Ji Zi Shu 1	-	-	NO	purple	China	Y
Wan W36-1	-	-	NO	purple	China	Y
Zhan Zi Shu 2	-	-	NO	purple	China	Y
Ji Zi Shu 2	-	-	NO	purple	China	Y
Yan Zi Shu 2	-	-	NO	purple	China	Y
Xu Zi Shu 2	-	-	NO	purple	China	Y
Ning Zi Shu 2	-	-	NO	purple	China	Y
Ning Zi Shu 5	-	-	NO	purple	China	Y
Luo Zi Shu 1	-	-	NO	purple	China	Y
Xu Zi Shu 8	-	-	NO	purple	China	Y
Yan Zi Shu 4	-	-	NO	purple	China	Y
Gui Zi Shu 1	-	-	NO	purple	China	Y
Wan Zi Shu 56	-	-	NO	purple	China	Y
E Zi Shu 12	-	-	NO	purple	China	Y
Gui Zi Shu 3	-	-	NO	purple	China	Y
Fu Shu 404	-	-	NO	purple	China	Y
Gui Jing Shu 8	-	-	NO	purple	China	Y
Gui Jing Shu 9	-	-	NO	purple	China	Y
Ji Xu Zi 2	-	-	NO	purple	China	Y
Yu Zi Xiang 10	-	-	NO	purple	China	Y
Yu Su Zi 43	-	-	NO	purple	China	Y
Yu Zi Shu 3	-	-	NO	purple	China	Y
Yu Zi 263	-	-	NO	purple	China	Y
Gui Jing Shu 6	-	-	NO	purple	China	Y
Nan Zi 014	-	-	NO	purple	China	Y
Nan Zi 015	-	-	NO	purple	China	Y
Qian Zi Shu 1	-	-	NO	purple	China	Y
Fu Ning Zi 3	-	-	NO	purple	China	Y
Quan Zi Shu 96	-	-	NO	purple	China	Y
Ji Zi Shu 3	-	-	NO	purple	China	Y
Guang Zi Shu 11	-	-	NO	purple	China	Y
Guang Zi Shu 2	-	-	NO	purple	China	Y
Lin Shu 2	-	-	NO	purple	China	Y
Jin Shu 14	-	-	NO	purple	China	Y
Liao Shu 16	-	-	NO	purple	China	Y
Mian Yu Zi 11	-	-	NO	purple	China	Y
Pu Zi Shu 3	-	-	NO	purple(purple with white rings and spots)	China	N
Guang Zi Shu 1	-	-	NO	purple(purple with white rings and spots)	China	N
Fang Zi Shu 9	-	-	NO	purple(purple with white rings and spots)	China	N
Fu Shu 24	-	-	NO	purple(purple with white rings and spots)	China	N
Ji Shu 18	-	-	NO	purple(purple with white rings and spots)	China	N
* Y represents the presence of IbMYB1-2, while N means the absence of IbMYB1-2.

## Sheet: Supplementary Table S2
Supplementary Table S2. Primers used in this study
Primer	Primer sequence (5' - 3')	Length of the amplification product (bp)	Purpose
Pro_MF_A*	GTGGAAAACATGTGCAGTGTCATC	519 (IbMYB1-2 present); 0 (IbMYB1-2 absent)	markers were used to screen sweetpotato population
Pro_MR*	GGACCATGAACCTTTTCTCACTCT
ZLP139•	TGGTCGCCGGAAATGGGTGC	411
ZLP140•	CTCCGCCGCAGCTTTCTGGA
*Primers that are specific to promoter of IbMYB1-2 (Tanaka et al, 2012).
•Primers that are specific to C-repeat-binding factor (itf03g12890), used to verify if the PCR system works well.

## Sheet: Supplementary Table S3
Supplementary Table S3. List of SNPs that have a high impact on gene function across groups/types
Chromosome	Position	Reference allele	Alternative allele	SNP impact	Gene id	Best hit of Arabidopsis gene id	Gene model description
chr0	41075	G	T	stop_gained	itf00g00040	AT3G14470	NB-ARC domain-containing disease resistance protein
chr0	139503	C	T	stop_gained	itf00g00110	-	-
chr0	4363572	G	T	stop_gained	itf00g02810	AT4G26270	phosphofructokinase 3
chr0	6242288	G	A	stop_gained	itf00g04040	-	-
chr0	6420828	C	A	stop_gained	itf00g04110	AT3G15880	WUS-interacting protein 2
chr0	6516028	C	A	stop_gained	itf00g04160	AT5G16140	Peptidyl-tRNA hydrolase family protein
chr0	7078708	T	A	stop_gained	itf00g04420	AT1G80350	P-loop containing nucleoside triphosphate hydrolases superfamily protein
chr0	8619938	C	A	stop_gained	itf00g05390	-	-
chr0	9697415	C	A	stop_gained	itf00g06120	AT3G18440	aluminum-activated malate transporter 9
chr0	10199958	G	A	stop_gained	itf00g06440	-	-
chr0	11777989	C	T	stop_gained	itf00g07200	-	-
chr0	12296433	G	A	stop_gained	itf00g07460	AT3G44200	NIMA (never in mitosis, gene A)-related 6
chr0	12419905	T	C	start_lost	itf00g07520	-	-
chr0	13203030	G	T	stop_gained	itf00g07890	AT3G46530	NB-ARC domain-containing disease resistance protein
chr0	13888900	C	A	stop_gained	itf00g08390	AT1G19330	SAP30 FUNCTION-RELATED 2 (AFR2)
chr0	14265903	G	T	stop_gained	itf00g08550	AT3G53090	ubiquitin-protein ligase 7
chr0	14382864	C	T	stop_gained	itf00g08630	AT1G50180	NB-ARC domain-containing disease resistance protein
chr0	14457084	T	A	stop_gained	itf00g08690	AT1G59780	NB-ARC domain-containing disease resistance protein
chr0	14905940	G	T	splice_acceptor_variant	itf00g09070	AT1G11380	PLAC8 family protein
chr0	18276910	C	T	stop_gained	itf00g10820	AT4G14590	embryo defective 2739
chr0	18364796	G	A	stop_gained	itf00g10880	AT3G15880	WUS-interacting protein 2
chr0	18812948	G	A	start_lost	itf00g11130	AT3G06980	DEA(D/H)-box RNA helicase family protein
chr0	19011485	G	T	stop_gained	itf00g11230	AT3G07040	NB-ARC domain-containing disease resistance protein
chr0	21244353	G	T	stop_gained	itf00g12470	AT3G52970	cytochrome P450, family 76, subfamily G, polypeptide 1
chr0	22618925	A	C	stop_gained	itf00g13450	AT1G52950	Nucleic acid-binding, OB-fold-like protein
chr0	24247738	A	G	splice_acceptor_variant	itf00g14440	AT5G19210	P-loop containing nucleoside triphosphate hydrolases superfamily protein
chr0	24914337	T	A	stop_gained	itf00g14810	AT1G24460	TGN-LOCALIZED SYP41 INTERACTING PROTEIN (TNO1)
chr0	26554318	G	T	splice_donor_variant	itf00g15860	-	-
chr0	26959687	A	C	splice_donor_variant	itf00g16110	AT3G46210	Ribosomal protein S5 domain 2-like superfamily protein
chr0	27105000	C	T	stop_gained	itf00g16150	AT1G59620	Disease resistance protein (CC-NBS-LRR class) family
chr0	27301225	C	A	stop_lost	itf00g16270	-	-
chr0	28132147	A	T	stop_lost	itf00g16820	-	-
chr0	28527989	C	G	stop_gained	itf00g17050	AT1G60900	U2 snRNP auxilliary factor, large subunit, splicing factor
chr0	30147092	G	A	stop_gained	itf00g18080	AT1G17760	Tetratricopeptide repeat (TPR)-like superfamily protein
chr0	35675441	G	A	stop_gained	itf00g21640	AT1G22790	Low affinity potassium transport system protein
chr0	40884325	G	A	stop_gained	itf00g24790	AT3G46530	NB-ARC domain-containing disease resistance protein
chr0	41010628	G	A	stop_gained	itf00g24840	AT3G18100	myb domain protein 4r1
chr0	43485437	A	G	splice_donor_variant	itf00g26760	AT1G05500	Calcium-dependent lipid-binding (CaLB domain) family protein
chr0	43515627	G	T	stop_lost	itf00g26810	AT5G42320	Zn-dependent exopeptidases superfamily protein
chr0	44243349	C	T	stop_gained	itf00g27170	AT5G19940	Plastid-lipid associated protein PAP / fibrillin family protein
chr0	45493603	G	A	stop_gained	itf00g28050	AT3G48425	DNAse I-like superfamily protein
chr0	46913238	C	T	stop_gained	itf00g29010	AT1G03495	HXXXD-type acyl-transferase family protein
chr0	48261701	C	T	stop_gained	itf00g30510	AT1G32960	Subtilase family protein
chr0	48735839	T	A	stop_gained	itf00g30960	AT4G27220	NB-ARC domain-containing disease resistance protein
chr0	48947888	A	T	stop_lost	itf00g31100	AT5G43530	Helicase protein with RING/U-box domain
chr0	52905911	G	A	splice_acceptor_variant	itf00g35230	-	-
chr0	55177486	T	A	stop_gained	itf00g37790	AT5G58420	Ribosomal protein S4 (RPS4A) family protein
chr0	56300864	C	A	stop_gained	itf00g39090	AT4G22190	serine/arginine repetitive matrix-like protein
chr0	60654313	A	T	stop_gained	itf00g42660	AT2G37500	arginine biosynthesis protein ArgJ family
chr0	62313414	C	A	stop_gained	itf00g43930	-	-
chr0	64191222	C	A	stop_gained	itf00g45410	-	-
chr0	71905344	G	A	stop_gained	itf00g51060	-	-
chr0	74648852	C	A	stop_gained	itf00g53310	AT2G22630	AGAMOUS-like 17
chr0	76942231	C	T	splice_acceptor_variant	itf00g55070	AT2G30080	ZIP metal ion transporter family
chr0	78584563	G	T	stop_lost	itf00g56090	AT3G11220	Paxneb protein-related
chr0	85418183	C	T	start_lost	itf00g61310	AT1G49760	poly(A) binding protein 8
chr0	88076397	T	C	splice_acceptor_variant	itf00g63020	-	-
chr0	93852650	A	C	stop_lost	itf00g66850	-	-
chr1	169691	G	A	stop_gained	itf01g00310	AT1G76440	HSP20-like chaperones superfamily protein
chr1	314085	G	A	stop_gained	itf01g00640	-	-
chr1	350086	G	A	stop_gained	itf01g00710	AT2G33847	hypothetical protein
chr1	940488	C	T	stop_gained	itf01g01600	AT5G65260	RNA-binding (RRM/RBD/RNP motifs) family protein
chr1	1143149	A	G	stop_lost	itf01g01920	AT5G09400	K+ uptake permease 7
chr1	1187063	C	T	start_lost	itf01g01990	-	-
chr1	1219944	G	T	stop_gained	itf01g02030	AT5G64570	beta-D-xylosidase 4
chr1	1252421	C	T	splice_donor_variant	itf01g02090	AT2G01090	Ubiquinol-cytochrome C reductase hinge protein
chr1	1271325	C	A	stop_gained	itf01g02120	AT1G18740	Protein of unknown function (DUF793)
chr1	1285978	C	A	stop_gained	itf01g02140	AT2G06000	Pentatricopeptide repeat (PPR) superfamily protein
chr1	1303506	A	T	stop_gained	itf01g02190	AT1G43170	ribosomal protein 1
chr1	1400764	G	A	stop_gained	itf01g02360	AT4G15770	RNA binding
chr1	1522801	C	A	stop_lost	itf01g02570	AT4G06676	etoposide-induced protein
chr1	1591812	A	T	stop_gained	itf01g02670	AT1G09810	evolutionarily conserved C-terminal region 11
chr1	1665229	C	T	stop_gained	itf01g02790	-	-
chr1	1975926	G	T	splice_donor_variant	itf01g03340	AT1G10280	Core-2/I-branching beta-1,6-N-acetylglucosaminyltransferase family protein
chr1	2172403	T	C	start_lost	itf01g03580	AT4G21760	beta-glucosidase 47
chr1	2238686	A	T	stop_gained	itf01g03670	AT1G61780	postsynaptic protein-related
chr1	2428330	C	T	stop_gained	itf01g03850	AT4G05200	cysteine-rich RLK (RECEPTOR-like protein kinase) 25
chr1	2541450	C	T	stop_gained	itf01g04040	AT1G11480	eukaryotic translation initiation factor-related
chr1	2604274	C	A	stop_gained	itf01g04110	AT4G27290	S-locus lectin protein kinase family protein
chr1	2609616	G	A	stop_gained	itf01g04120	-	-
chr1	2617332	T	A	stop_gained	itf01g04130	AT2G01050	zinc ion binding;nucleic acid binding
chr1	3078093	G	A	stop_gained	itf01g04750	-	-
chr1	3301229	G	C	splice_acceptor_variant	itf01g04990	AT2G03820	nonsense-mediated mRNA decay NMD3 family protein
chr1	3559037	T	C	start_lost	itf01g05300	AT5G46020	MUTANT, SNC1-ENHANCING, 7 (MUSE7)
chr1	3595341	G	A	stop_gained	itf01g05360	AT2G34050	ATP synthase F1 complex assembly factor
chr1	4019295	C	A	stop_gained	itf01g05840	AT4G18593	dual specificity protein phosphatase-related
chr1	4516438	T	A	stop_gained	itf01g06360	AT3G14840	Leucine-rich repeat transmembrane protein kinase
chr1	4524922	G	T	stop_gained	itf01g06380	AT3G14840	Leucine-rich repeat transmembrane protein kinase
chr1	4624588	C	A	stop_gained	itf01g06500	-	-
chr1	4633570	A	T	stop_lost	itf01g06510	AT2G26430	arginine-rich cyclin 1
chr1	4686258	G	A	stop_gained	itf01g06550	AT5G46400	Tetratricopeptide repeat (TPR)-like superfamily protein
chr1	4695888	C	T	stop_gained	itf01g06560	AT1G29390	cold regulated 314 thylakoid membrane 2
chr1	4778144	C	T	stop_gained	itf01g06650	AT1G78520	Carbohydrate-binding X8 domain superfamily protein
chr1	5501850	C	A	stop_gained	itf01g07130	AT2G34560	P-loop containing nucleoside triphosphate hydrolases superfamily protein
chr1	5674943	C	T	stop_gained	itf01g07220	AT3G05060	NOP56-like pre RNA processing ribonucleoprotein
chr1	6685155	T	A	stop_lost	itf01g08100	AT5G18140	Chaperone DnaJ-domain superfamily protein
chr1	7301578	C	T	stop_gained	itf01g08560	AT5G06350	ARM repeat superfamily protein
chr1	7422095	G	T	stop_gained	itf01g08660	-	-
chr1	7477548	C	A	stop_gained	itf01g08710	AT3G28430	TRANSPARENT TESTA 9 (TT9)
chr1	8537600	C	T	stop_gained	itf01g09420	AT3G20150	Kinesin motor family protein
chr1	8555605	G	T	stop_gained	itf01g09450	-	-
chr1	8688014	T	A	stop_gained	itf01g09550	AT4G21110	G10 family protein
chr1	9103878	A	T	stop_gained	itf01g09850	-	-
chr1	9630595	G	A	stop_gained	itf01g10240	-	-
chr1	10200055	G	A	stop_gained	itf01g10630	-	-
chr1	10303588	A	T	stop_lost	itf01g10770	AT5G06140	sorting nexin 1
chr1	10471411	C	T	stop_gained	itf01g10890	AT3G46530	NB-ARC domain-containing disease resistance protein
chr1	10878632	G	A	stop_gained	itf01g11140	AT2G36305	farnesylated protein-converting enzyme 2
chr1	10889263	T	A	stop_gained	itf01g11150	-	-
chr1	11083765	G	A	stop_gained	itf01g11300	AT2G36290	alpha/beta-Hydrolases superfamily protein
chr1	11688596	G	T	stop_gained	itf01g11660	-	-
chr1	12130131	C	A	stop_gained	itf01g12020	AT1G15750	Transducin family protein / WD-40 repeat family protein
chr1	12459076	C	T	stop_gained	itf01g12290	AT5G62220	glycosyltransferase 18
chr1	12513620	C	T	splice_acceptor_variant	itf01g12360	-	-
chr1	12827890	C	T	stop_gained	itf01g12680	AT3G13080	multidrug resistance-associated protein 3
chr1	13082358	G	T	stop_gained	itf01g12940	AT4G14950	SNARE associated Golgi protein family
chr1	13936791	C	T	stop_gained	itf01g13580	AT1G80920	Chaperone DnaJ-domain superfamily protein
chr1	14056615	C	T	stop_gained	itf01g13650	AT5G18830	squamosa promoter binding protein-like 7
chr1	14190695	C	T	stop_gained	itf01g13680	-	-
chr1	14566714	C	G	splice_donor_variant	itf01g13950	AT5G35630	glutamine synthetase 2
chr1	14884934	C	T	stop_gained	itf01g14160	AT3G17450	hAT dimerisation domain-containing protein
chr1	14952745	C	T	stop_gained	itf01g14210	AT3G23610	dual specificity protein phosphatase 1
chr1	15050118	A	G	splice_acceptor_variant	itf01g14290	AT1G08970	nuclear factor Y, subunit C9
chr1	15175697	T	A	stop_gained	itf01g14410	AT5G20910	RING/U-box superfamily protein
chr1	15302601	G	A	splice_acceptor_variant	itf01g14540	AT5G06350	ARM repeat superfamily protein
chr1	15308414	C	T	stop_gained	itf01g14550	AT5G06350	ARM repeat superfamily protein
chr1	16070230	G	A	stop_gained	itf01g15200	-	-
chr1	16359401	C	A	stop_gained	itf01g15410	-	-
chr1	17233003	G	A	stop_gained	itf01g16030	AT3G06340	DNAJ heat shock N-terminal domain-containing protein
chr1	17307179	A	T	stop_lost	itf01g16110	AT2G12400	plasma membrane fusion protein
chr1	17366813	C	T	splice_donor_variant	itf01g16160	AT3G53170	Tetratricopeptide repeat (TPR)-like superfamily protein
chr1	17371860	G	A	stop_gained	itf01g16170	AT1G15750	Transducin family protein / WD-40 repeat family protein
chr1	17595780	G	A	stop_gained	itf01g16410	AT1G72830	nuclear factor Y, subunit A3
chr1	17699668	C	T	stop_gained	itf01g16520	AT4G13070	RNA-binding CRS1 / YhbY (CRM) domain protein
chr1	17787996	A	T	stop_lost	itf01g16620	AT5G11280	tail fiber
chr1	17937500	C	T	stop_gained	itf01g16820	AT5G25360	hypothetical protein
chr1	18062965	A	T	splice_acceptor_variant	itf01g16960	AT4G32250	Protein kinase superfamily protein
chr1	18083277	G	A	splice_donor_variant	itf01g16970	AT5G11160	adenine phosphoribosyltransferase 5
chr1	18090399	G	A	stop_gained	itf01g16990	-	-
chr1	18305757	C	T	stop_gained	itf01g17100	AT2G16390	SNF2 domain-containing protein / helicase domain-containing protein
chr1	18628800	G	A	splice_acceptor_variant	itf01g17330	AT5G25560	CHY-type/CTCHY-type/RING-type Zinc finger protein
chr1	18901513	A	G	splice_acceptor_variant	itf01g17560	AT5G62370	Tetratricopeptide repeat (TPR)-like superfamily protein
chr1	19002432	C	T	stop_gained	itf01g17650	AT5G26940	Polynucleotidyl transferase, ribonuclease H-like superfamily protein
chr1	19464248	C	A	stop_gained	itf01g18280	AT3G07810	RNA-binding (RRM/RBD/RNP motifs) family protein
chr1	19474360	G	T	stop_gained	itf01g18290	AT4G17230	SCARECROW-like 13
chr1	19622744	C	T	stop_gained	itf01g18430	-	-
chr1	20459895	C	G	start_lost	itf01g19390	AT1G52920	G protein coupled receptor
chr1	20490678	C	A	stop_gained	itf01g19430	AT3G15420	Transcription factor TFIIIC, tau55-related protein
chr1	20493496	G	T	stop_gained	itf01g19440	AT3G15410	Leucine-rich repeat (LRR) family protein
chr1	20510241	T	G	stop_lost	itf01g19460	AT3G15380	Plasma-membrane choline transporter family protein
chr1	20539386	A	G	splice_donor_variant	itf01g19490	-	-
chr1	20761623	C	A	stop_gained	itf01g19770	AT5G53940	Yippee family putative zinc-binding protein
chr1	20764149	G	T	stop_gained	itf01g19780	AT5G53940	Yippee family putative zinc-binding protein
chr1	20916285	C	A	stop_gained	itf01g19930	AT2G15860	BAT2 domain protein
chr1	21007345	G	A	splice_donor_variant	itf01g20050	AT2G34040	Apoptosis inhibitory protein 5 (API5)
chr1	22335556	T	A	splice_acceptor_variant	itf01g21420	AT4G12640	RNA recognition motif (RRM)-containing protein
chr1	22366600	T	A	stop_gained	itf01g21490	AT4G17170	RAB GTPase homolog B1C
chr1	22468025	T	A	stop_lost	itf01g21650	AT2G42920	Pentatricopeptide repeat (PPR-like) superfamily protein
chr1	22769044	G	T	stop_gained	itf01g21970	AT3G19650	cyclin-related
chr1	22878714	C	A	stop_gained	itf01g22120	AT5G44750	DNA-directed DNA polymerases
chr1	22920850	G	A	stop_gained	itf01g22180	AT3G19490	sodium:hydrogen antiporter 1
chr1	22969754	A	G	splice_acceptor_variant	itf01g22230	AT4G34110	poly(A) binding protein 2
chr1	23027470	C	A	stop_gained	itf01g22310	AT3G19300	Protein kinase superfamily protein
chr1	23029349	C	A	stop_gained	itf01g22320	-	-
chr1	23130854	T	A	stop_lost	itf01g22500	AT3G19220	protein disulfide isomerases
chr1	23157654	C	A	splice_donor_variant	itf01g22540	AT3G19190	autophagy 2
chr1	23288335	T	G	stop_gained	itf01g22690	AT1G47480	alpha/beta-Hydrolases superfamily protein
chr1	23368766	G	A	stop_gained	itf01g22770	AT2G23610	methyl esterase 3
chr1	23816439	T	A	stop_gained	itf01g23230	AT4G34490	cyclase associated protein 1
chr1	23939707	G	A	stop_gained	itf01g23370	AT4G25730	FtsJ-like methyltransferase family protein
chr1	23944843	G	C	stop_gained	itf01g23380	AT4G39210	Glucose-1-phosphate adenylyltransferase family protein
chr1	24078779	T	A	stop_gained	itf01g23510	AT4G39100	PHD finger family protein / bromo-adjacent homology (BAH) domain-containing protein
chr1	24083194	C	A	stop_gained	itf01g23520	AT4G39090	Papain family cysteine protease
chr1	24089379	C	A	stop_gained	itf01g23540	AT2G21385	CONSERVED IN THE GREEN LINEAGE AND DIATOMS 11 (CGLD11)
chr1	24253803	T	A	stop_gained	itf01g23800	AT2G41680	NADPH-dependent thioredoxin reductase C
chr1	24268890	C	A	stop_gained	itf01g23810	AT2G41700	ATP-binding cassette A1
chr1	24337891	G	A	stop_gained	itf01g23920	AT3G58490	Phosphatidic acid phosphatase (PAP2) family protein
chr1	24461578	C	T	stop_gained	itf01g24190	-	-
chr1	24569765	G	A	stop_gained	itf01g24380	AT5G43530	Helicase protein with RING/U-box domain
chr1	24619481	C	A	stop_gained	itf01g24470	AT4G38260	Protein of unknown function (DUF833)
chr1	24861979	T	C	splice_donor_variant	itf01g24800	AT5G06150	Cyclin family protein
chr1	24913763	A	T	splice_acceptor_variant	itf01g24890	-	-
chr1	25009913	G	C	splice_acceptor_variant	itf01g24980	AT5G04940	SU(VAR)3-9 homolog 1
chr1	25454529	G	A	stop_gained	itf01g25620	AT1G14260	RING/FYVE/PHD zinc finger superfamily protein
chr1	25527885	C	T	stop_gained	itf01g25750	AT1G21460	Nodulin MtN3 family protein
chr1	25683585	C	T	stop_gained	itf01g25970	AT1G69420	DHHC-type zinc finger family protein
chr1	25858287	G	A	splice_donor_variant	itf01g26200	AT1G13860	QUASIMODO2 LIKE 1
chr1	25879711	G	C	stop_lost	itf01g26250	AT1G18650	plasmodesmata callose-binding protein 3
chr1	25891920	A	G	start_lost	itf01g26300	-	-
chr1	26033429	T	A	stop_lost	itf01g26480	AT3G23980	BLISTER
chr1	26257230	T	A	stop_lost	itf01g26800	AT3G24200	FAD/NAD(P)-binding oxidoreductase family protein
chr1	26302763	G	A	stop_gained	itf01g26870	AT3G54390	sequence-specific DNA binding transcription factors
chr1	26408387	T	G	stop_lost	itf01g27020	-	-
chr1	26568016	G	A	stop_gained	itf01g27320	-	-
chr1	26596164	G	T	stop_gained	itf01g27380	AT3G59400	enzyme binding;tetrapyrrole binding
chr1	26655783	A	T	stop_gained	itf01g27460	AT1G65810	P-loop containing nucleoside triphosphate hydrolases superfamily protein
chr1	26665046	T	A	stop_gained	itf01g27470	AT1G65810	P-loop containing nucleoside triphosphate hydrolases superfamily protein
chr1	26681183	C	G	stop_gained	itf01g27480	AT1G65810	P-loop containing nucleoside triphosphate hydrolases superfamily protein
chr1	26723070	C	T	stop_gained	itf01g27550	-	-
chr1	26753487	C	A	splice_acceptor_variant	itf01g27630	AT2G43410	RNA binding
chr1	26827658	C	T	stop_gained	itf01g27730	AT2G32980	AUGMIN SUBUNIT 2 (AUG2)
chr1	26839021	G	T	splice_donor_variant	itf01g27750	AT3G59570	Ypt/Rab-GAP domain of gyp1p superfamily protein
chr1	26899197	G	A	stop_gained	itf01g27830	AT1G73180	Eukaryotic translation initiation factor eIF2A family protein
chr1	26910745	G	A	stop_gained	itf01g27840	AT1G14260	RING/FYVE/PHD zinc finger superfamily protein
chr1	26966891	G	T	stop_gained	itf01g27930	AT3G59690	IQ-domain 13
chr1	27052022	C	T	stop_gained	itf01g28100	AT2G31790	UDP-Glycosyltransferase superfamily protein
chr1	27069413	C	A	splice_donor_variant	itf01g28130	AT5G18620	chromatin remodeling factor17
chr1	27093454	A	C	splice_acceptor_variant	itf01g28150	AT2G31810	ACT domain-containing small subunit of acetolactate synthase protein
chr1	27104772	C	A	stop_gained	itf01g28190	AT5G16990	Zinc-binding dehydrogenase family protein
chr1	27171150	G	A	start_lost	itf01g28310	AT2G31820	Ankyrin repeat family protein
chr1	27280030	G	A	stop_gained	itf01g28520	AT4G13870	Werner syndrome-like exonuclease
chr1	27287413	G	A	start_lost	itf01g28530	AT3G23820	UDP-D-glucuronate 4-epimerase 6
chr1	27292627	T	A	stop_gained	itf01g28540	-	-
chr1	27375846	G	T	splice_donor_variant	itf01g28660	AT4G15802	heat shock factor binding protein
chr1	27573552	G	T	stop_gained	itf01g28950	AT3G06240	F-box family protein
chr1	27724769	C	T	stop_gained	itf01g29170	AT5G58130	RNA-binding (RRM/RBD/RNP motifs) family protein
chr1	27790207	T	C	splice_acceptor_variant	itf01g29270	-	-
chr1	27921609	C	T	stop_gained	itf01g29370	AT1G19220	auxin response factor 19
chr1	27974622	C	A	stop_gained	itf01g29460	AT1G21650	Preprotein translocase SecA family protein
chr1	28035622	G	A	stop_gained	itf01g29530	AT1G43890	RAB GTPASE HOMOLOG B18
chr1	28170668	T	G	stop_lost	itf01g29660	-	-
chr1	28490435	C	T	stop_gained	itf01g30090	AT1G21460	Nodulin MtN3 family protein
chr1	28652923	A	T	stop_gained	itf01g30250	AT1G77300	histone methyltransferases(H3-K4 specific);histone methyltransferases(H3-K36 specific)
chr1	28679343	C	T	stop_gained	itf01g30270	AT1G77280	Protein kinase protein with adenine nucleotide alpha hydrolases-like domain
chr1	28692482	G	A	stop_gained	itf01g30290	AT5G62370	Tetratricopeptide repeat (TPR)-like superfamily protein
chr1	28894279	A	T	stop_gained	itf01g30500	-	-
chr1	29003404	A	G	stop_lost	itf01g30670	AT1G71710	DNAse I-like superfamily protein
chr1	29037960	A	G	stop_lost	itf01g30710	AT4G09730	RH39
chr1	29184264	G	A	splice_acceptor_variant	itf01g31010	-	-
chr1	29188511	C	T	start_lost	itf01g31020	AT4G08540	DNA-directed RNA polymerase II protein
chr1	29269548	A	T	stop_gained	itf01g31150	AT1G78010	tRNA modification GTPase, putative
chr1	29291538	T	A	stop_gained	itf01g31200	-	-
chr1	29384865	C	T	stop_gained	itf01g31280	AT1G35830	VQ motif-containing protein
chr1	29452219	A	T	stop_gained	itf01g31410	AT5G64200	ortholog of human splicing factor SC35
chr1	29514344	C	A	splice_acceptor_variant	itf01g31530	AT4G09020	isoamylase 3
chr1	29532405	G	T	stop_gained	itf01g31540	AT1G35220	FAM91 carboxy-terminus protein
chr1	29653490	C	T	stop_gained	itf01g31770	AT1G22380	UDP-glucosyl transferase 85A3
chr1	29786329	T	A	stop_lost	itf01g32020	AT1G28200	FH interacting protein 1
chr1	29910400	G	T	stop_gained	itf01g32170	AT4G24550	Clathrin adaptor complexes medium subunit family protein
chr1	29970819	C	T	stop_gained	itf01g32240	-	-
chr1	30087886	C	A	stop_gained	itf01g32510	AT1G09910	Rhamnogalacturonate lyase family protein
chr1	30177131	A	G	stop_lost	itf01g32600	AT5G65660	hydroxyproline-rich glycoprotein family protein
chr1	30314588	T	C	start_lost	itf01g32750	AT4G08170	Inositol 1,3,4-trisphosphate 5/6-kinase family protein
chr1	30453455	C	A	stop_gained	itf01g32950	AT1G44910	pre-mRNA-processing protein 40A
chr1	30506060	T	A	stop_gained	itf01g33040	AT3G25230	rotamase FKBP 1
chr1	30611208	G	A	splice_donor_variant	itf01g33210	AT2G39540	Gibberellin-regulated family protein
chr1	30753376	C	A	stop_gained	itf01g33500	AT4G06534	transmembrane protein
chr1	30946479	T	A	stop_gained	itf01g33830	AT2G26540	uroporphyrinogen-III synthase family protein
chr1	30952851	C	A	splice_acceptor_variant	itf01g33850	AT3G63470	serine carboxypeptidase-like 40
chr1	31017950	G	A	stop_gained	itf01g33950	AT4G37260	myb domain protein 73
chr1	31034320	T	G	stop_gained	itf01g33980	AT1G47720	Primosome PriB/single-strand DNA-binding
chr1	31105473	G	T	stop_gained	itf01g34100	AT1G06870	Peptidase S24/S26A/S26B/S26C family protein
chr1	31158606	G	T	stop_gained	itf01g34210	AT1G47640	seven transmembrane domain protein
chr1	31235172	G	A	stop_gained	itf01g34390	AT4G31050	Biotin/lipoate A/B protein ligase family
chr1	31428681	C	T	splice_donor_variant	itf01g34790	AT5G42770	Maf-like protein
chr1	31594413	C	T	splice_acceptor_variant	itf01g35090	AT4G34660	SH3 domain-containing protein
chr1	31719969	G	A	stop_gained	itf01g35330	AT1G47840	hexokinase 3
chr1	31784374	T	C	splice_acceptor_variant	itf01g35470	AT1G20080	Calcium-dependent lipid-binding (CaLB domain) family protein
chr1	31817989	C	A	stop_gained	itf01g35530	AT1G20110	RING/FYVE/PHD zinc finger superfamily protein
chr1	31830584	C	A	stop_gained	itf01g35550	AT4G38540	FAD/NAD(P)-binding oxidoreductase family protein
chr1	31836466	C	T	splice_donor_variant	itf01g35560	AT1G76010	Alba DNA/RNA-binding protein
chr1	31853734	G	A	stop_gained	itf01g35600	AT4G02390	poly(ADP-ribose) polymerase
chr1	32018886	C	T	stop_gained	itf01g35940	AT3G06620	PAS domain-containing protein tyrosine kinase family protein
chr1	32133561	G	T	stop_gained	itf01g36240	AT3G06500	Plant neutral invertase family protein
chr1	32150640	G	C	start_lost	itf01g36260	AT3G17310	S-adenosyl-L-methionine-dependent methyltransferases superfamily protein
chr2	522280	C	A	stop_gained	itf02g00370	AT4G17895	ubiquitin-specific protease 20
chr2	528843	G	C	stop_gained	itf02g00380	-	-
chr2	546014	G	A	stop_gained	itf02g00390	AT4G01690	Flavin containing amine oxidoreductase family
chr2	700623	T	C	splice_donor_variant	itf02g00500	AT2G35410	RNA-binding (RRM/RBD/RNP motifs) family protein
chr2	806142	A	G	stop_lost	itf02g00550	AT4G17910	transferases, transferring acyl groups
chr2	2018210	C	T	stop_gained	itf02g01360	AT1G18450	actin-related protein 4
chr2	2050440	G	A	stop_gained	itf02g01370	AT1G68660	Ribosomal protein L12/ ATP-dependent Clp protease adaptor protein ClpS family protein
chr2	2703699	A	T	stop_gained	itf02g01850	AT1G74920	aldehyde dehydrogenase 10A8
chr2	3254166	C	A	stop_gained	itf02g02300	AT3G18310	TATA box-binding protein associated factor RNA polymerase I subunit C
chr2	3263702	A	T	stop_gained	itf02g02320	AT3G16210	F-box family protein
chr2	3373204	C	T	stop_gained	itf02g02430	AT1G18580	galacturonosyltransferase 11
chr2	3953059	A	C	stop_lost	itf02g02910	AT1G18640	3-phosphoserine phosphatase
chr2	3964555	A	T	stop_gained	itf02g02920	AT1G74250	DNAJ heat shock N-terminal domain-containing protein
chr2	4261472	A	G	stop_lost	itf02g03300	AT3G05010	Protein of unknown function, transmembrane-40
chr2	4304400	A	T	stop_gained	itf02g03350	AT5G37350	Serine/threonine-protein kinase Rio1
chr2	4397532	C	T	stop_gained	itf02g03400	AT5G39510	Vesicle transport v-SNARE family protein
chr2	4599042	G	A	stop_gained	itf02g03610	AT5G38830	Cysteinyl-tRNA synthetase, class Ia family protein
chr2	5273730	G	A	stop_gained	itf02g04220	AT3G47910	Ubiquitin carboxyl-terminal hydrolase-related protein
chr2	5327055	G	A	stop_gained	itf02g04280	AT2G21520	Sec14p-like phosphatidylinositol transfer family protein
chr2	5403124	T	G	splice_acceptor_variant	itf02g04370	AT1G58350	Putative serine esterase family protein
chr2	5548760	C	T	stop_gained	itf02g04440	AT4G02570	cullin 1
chr2	5974999	A	G	start_lost	itf02g04810	AT5G50850	Transketolase family protein
chr2	6040991	G	A	stop_gained	itf02g04880	AT4G19140	exopolysaccharide production negative regulator
chr2	6322777	G	A	stop_gained	itf02g05560	AT3G27750	EMBRYO DEFECTIVE 3123 (EMB3123)
chr2	6403824	C	A	stop_gained	itf02g05730	AT1G15215	SAWADEE HOMEODOMAIN HOMOLOG 1 (SHH1)
chr2	6602866	T	C	splice_donor_variant	itf02g06130	AT1G55180	phospholipase D alpha 4
chr2	6653213	A	T	stop_gained	itf02g06220	AT5G56890	Protein kinase superfamily protein
chr2	6661813	C	A	start_lost	itf02g06250	AT1G17620	Late embryogenesis abundant (LEA) hydroxyproline-rich glycoprotein family
chr2	6710222	A	T	stop_gained	itf02g06330	AT1G17650	glyoxylate reductase 2
chr2	6772150	G	T	start_lost	itf02g06470	AT2G26200	S-adenosyl-L-methionine-dependent methyltransferases superfamily protein
chr2	6845030	T	A	stop_lost	itf02g06600	AT3G13980	BIG GRAIN 4 (BG4)
chr2	6885270	G	A	splice_acceptor_variant	itf02g06650	AT1G72570	Integrase-type DNA-binding superfamily protein
chr2	6970263	G	A	stop_gained	itf02g06800	AT1G22060	sporulation-specific protein
chr2	7038360	C	A	stop_gained	itf02g06890	AT5G20680	TRICHOME BIREFRINGENCE-LIKE 16
chr2	7203010	G	A	splice_donor_variant	itf02g07120	AT2G03140	alpha/beta-Hydrolases superfamily protein
chr2	7261125	C	T	stop_gained	itf02g07200	AT5G24610	cyclic AMP-responsive element-binding protein
chr2	7397172	C	A	stop_gained	itf02g07430	AT1G51080	golgin family A protein
chr2	7501589	A	T	stop_gained	itf02g07650	AT2G29110	glutamate receptor 2.8
chr2	7587932	A	G	stop_lost	itf02g07810	AT1G53730	STRUBBELIG-receptor family 6
chr2	7695291	C	A	stop_gained	itf02g08010	AT3G14205	Phosphoinositide phosphatase family protein
chr2	7739071	C	A	stop_gained	itf02g08070	AT1G11890	Synaptobrevin family protein
chr2	7856678	T	A	stop_gained	itf02g08290	-	-
chr2	7926848	A	T	stop_gained	itf02g08440	AT4G04670	Met-10+ like family protein / kelch repeat-containing protein
chr2	8061722	C	A	stop_gained	itf02g08590	AT5G17530	phosphoglucosamine mutase family protein
chr2	8235987	C	T	stop_gained	itf02g08920	AT3G55020	Ypt/Rab-GAP domain of gyp1p superfamily protein
chr2	8367425	G	A	splice_acceptor_variant	itf02g09190	AT5G32470	Haem oxygenase-like, multi-helical
chr2	8367510	G	A	stop_gained	itf02g09200	-	-
chr2	8392878	A	C	stop_gained	itf02g09260	AT1G64790	ILITYHIA
chr2	8452370	C	T	stop_gained	itf02g09350	AT2G02240	F-box family protein
chr2	8461683	A	T	stop_gained	itf02g09370	AT3G07020	UDP-Glycosyltransferase superfamily protein
chr2	8688920	C	G	stop_gained	itf02g09740	AT1G65470	chromatin assembly factor-1 (FASCIATA1) (FAS1)
chr2	8705401	T	C	start_lost	itf02g09770	AT1G64880	Ribosomal protein S5 family protein
chr2	8726248	G	A	stop_gained	itf02g09820	AT1G07250	UDP-glucosyl transferase 71C4
chr2	8729409	C	T	stop_gained	itf02g09830	AT1G07250	UDP-glucosyl transferase 71C4
chr2	8781038	G	A	stop_gained	itf02g09930	AT3G26040	HXXXD-type acyl-transferase family protein
chr2	8796942	G	T	stop_gained	itf02g09950	AT3G22270	Topoisomerase II-associated protein PAT1
chr2	8869971	G	A	stop_gained	itf02g10100	AT5G08560	transducin family protein / WD-40 repeat family protein
chr2	8888121	G	A	stop_gained	itf02g10120	AT5G45110	NPR1-like protein 3
chr2	9025684	G	T	stop_gained	itf02g10300	-	-
chr2	9160307	C	T	stop_gained	itf02g10510	AT5G35790	glucose-6-phosphate dehydrogenase 1
chr2	9200954	C	T	splice_donor_variant	itf02g10570	AT5G35750	histidine kinase 2
chr2	9212871	C	A	stop_gained	itf02g10600	AT2G36070	translocase inner membrane subunit 44-2
chr2	9219170	G	A	stop_gained	itf02g10620	AT3G01980	NAD(P)-binding Rossmann-fold superfamily protein
chr2	9524090	A	T	stop_gained	itf02g11090	AT1G62300	WRKY family transcription factor
chr2	9593482	A	C	splice_acceptor_variant	itf02g11200	AT2G32415	Polynucleotidyl transferase, ribonuclease H fold protein with HRDC domain
chr2	9764540	C	G	stop_gained	itf02g11540	AT4G15210	beta-amylase 5
chr2	10070013	C	T	stop_gained	itf02g12090	AT4G03400	Auxin-responsive GH3 family protein
chr2	10086369	C	T	stop_gained	itf02g12110	AT4G03415	Protein phosphatase 2C family protein
chr2	10269170	G	A	stop_gained	itf02g12410	AT4G03560	two-pore channel 1
chr2	10501097	C	T	stop_gained	itf02g12760	AT5G44150	R RST1 INTERACTING PROTEIN (RIPR)
chr2	10624739	C	T	stop_gained	itf02g13020	AT3G58110	hypothetical protein
chr2	10795745	T	A	stop_gained	itf02g13250	AT2G30990	Protein of unknown function (DUF688)
chr2	10825337	G	A	stop_gained	itf02g13300	AT5G46680	Pentatricopeptide repeat (PPR-like) superfamily protein
chr2	10841378	G	C	stop_gained	itf02g13350	AT2G42760	DUF1685 family protein
chr2	10868720	G	A	stop_gained	itf02g13410	AT3G14690	cytochrome P450, family 72, subfamily A, polypeptide 15
chr2	10873916	C	A	stop_gained	itf02g13420	AT3G14690	cytochrome P450, family 72, subfamily A, polypeptide 15
chr2	10893069	C	A	stop_lost	itf02g13460	AT3G14690	cytochrome P450, family 72, subfamily A, polypeptide 15
chr2	10899828	T	C	start_lost	itf02g13470	AT3G14690	cytochrome P450, family 72, subfamily A, polypeptide 15
chr2	10958115	G	T	stop_gained	itf02g13570	AT1G07650	Leucine-rich repeat transmembrane protein kinase
chr2	11098744	G	A	stop_gained	itf02g13770	AT4G14130	xyloglucan endotransglucosylase/hydrolase 15
chr2	11115880	G	T	splice_donor_variant	itf02g13800	AT1G29400	MEI2-like protein 5
chr2	11174885	G	A	stop_gained	itf02g13860	AT1G06490	glucan synthase-like 7
chr2	11192179	C	A	stop_gained	itf02g13880	AT5G50890	alpha/beta-Hydrolases superfamily protein
chr2	11207508	T	A	splice_acceptor_variant	itf02g13910	AT1G06550	ATP-dependent caseinolytic (Clp) protease/crotonase family protein
chr2	11300818	G	C	splice_acceptor_variant	itf02g14060	AT1G17220	Translation initiation factor 2, small GTP-binding protein
chr2	11312925	C	A	stop_gained	itf02g14080	AT1G72280	endoplasmic reticulum oxidoreductins 1
chr2	11318030	G	T	stop_gained	itf02g14090	AT1G78380	glutathione S-transferase TAU 19
chr2	11377518	C	T	stop_gained	itf02g14150	AT1G78420	RING/U-box superfamily protein
chr2	11737072	C	G	splice_donor_variant	itf02g14620	AT3G58680	multiprotein bridging factor 1B
chr2	12019568	C	A	stop_gained	itf02g15030	AT3G15120	P-loop containing nucleoside triphosphate hydrolases superfamily protein
chr2	12248283	G	C	stop_lost	itf02g15330	AT3G15380	Plasma-membrane choline transporter family protein
chr2	12363761	C	T	stop_gained	itf02g15450	AT4G27410	NAC (No Apical Meristem) domain transcriptional regulator superfamily protein
chr2	12445257	G	T	stop_gained	itf02g15580	AT5G54280	myosin 2
chr2	12621399	T	G	stop_lost	itf02g15800	AT5G54540	Uncharacterised conserved protein (UCP012943)
chr2	12696180	T	A	stop_gained	itf02g15910	AT5G54650	formin homology5
chr2	12765250	T	G	stop_lost	itf02g16010	AT4G04790	Tetratricopeptide repeat (TPR)-like superfamily protein
chr2	12805007	G	T	stop_gained	itf02g16070	AT3G27060	Ferritin/ribonucleotide reductase-like family protein
chr2	12820676	A	T	stop_lost	itf02g16110	-	-
chr2	12847520	G	T	stop_gained	itf02g16160	AT3G59240	RNI-like superfamily protein
chr2	12984798	G	A	stop_gained	itf02g16340	AT1G50660	actin cytoskeleton-regulatory complex pan-like protein
chr2	13021204	T	A	stop_gained	itf02g16400	AT5G55060	Rab3 GTPase-activating protein catalytic subunit
chr2	13099473	C	A	stop_gained	itf02g16510	AT1G50640	ethylene responsive element binding factor 3
chr2	13132389	G	A	stop_gained	itf02g16570	AT1G04950	TATA BOX ASSOCIATED FACTOR II 59
chr2	13180303	G	A	stop_gained	itf02g16660	AT1G50575	Putative lysine decarboxylase family protein
chr2	13454207	T	A	stop_gained	itf02g17060	AT3G13180	NOL1/NOP2/sun family protein / antitermination NusB domain-containing protein
chr2	13508106	C	T	splice_acceptor_variant	itf02g17160	AT3G13200	Cwf15 / Cwc15 cell cycle control family protein
chr2	13533790	T	G	start_lost	itf02g17170	AT5G55970	RING/U-box superfamily protein
chr2	13898289	T	G	stop_lost	itf02g17750	AT3G14690	cytochrome P450, family 72, subfamily A, polypeptide 15
chr2	13970575	C	T	stop_gained	itf02g17830	AT1G01940	Cyclophilin-like peptidyl-prolyl cis-trans isomerase family protein
chr2	14337861	A	T	stop_gained	itf02g18270	AT5G63100	S-adenosyl-L-methionine-dependent methyltransferases superfamily protein
chr2	14377493	G	T	stop_gained	itf02g18300	AT4G24750	Rhodanese/Cell cycle control phosphatase superfamily protein
chr2	14569072	G	T	stop_gained	itf02g18480	AT5G63060	Sec14p-like phosphatidylinositol transfer family protein
chr2	14570337	A	C	stop_gained	itf02g18490	AT4G19180	GDA1/CD39 nucleoside phosphatase family protein
chr2	14951149	G	A	stop_gained	itf02g18820	AT2G25355	PNAS-3 related
chr2	15099790	G	T	stop_gained	itf02g18980	AT4G33270	Transducin family protein / WD-40 repeat family protein
chr2	15178382	T	A	stop_gained	itf02g19060	AT1G76390	ARM repeat superfamily protein
chr2	15185892	C	A	stop_gained	itf02g19070	AT5G08510	Pentatricopeptide repeat (PPR) superfamily protein
chr2	15260284	G	A	stop_gained	itf02g19180	-	-
chr2	15357653	T	A	stop_gained	itf02g19270	AT1G10200	GATA type zinc finger transcription factor family protein
chr2	15600727	C	A	stop_gained	itf02g19560	-	-
chr2	15681566	T	C	start_lost	itf02g19650	AT3G48160	DP-E2F-like 1
chr2	15718902	A	C	stop_gained	itf02g19710	AT5G19480	mediator of RNA polymerase II transcription subunit
chr2	15988379	T	C	splice_donor_variant	itf02g19890	AT1G74530	transmembrane protein
chr2	16171298	C	A	stop_gained	itf02g20060	AT3G11220	Paxneb protein-related
chr2	16266074	C	T	stop_gained	itf02g20140	AT1G54490	exoribonuclease 4
chr2	16420541	A	C	splice_acceptor_variant	itf02g20320	AT2G02380	glutathione S-transferase (class zeta) 2
chr2	17879917	A	T	splice_acceptor_variant	itf02g21200	AT4G02580	NADH-ubiquinone oxidoreductase 24 kDa subunit, putative
chr2	18257963	G	C	stop_gained	itf02g21450	AT1G28110	serine carboxypeptidase-like 45
chr2	18825508	G	A	stop_gained	itf02g21900	AT1G48580	nuclear localized protein
chr2	19170674	C	A	stop_gained	itf02g22070	AT5G13980	Glycosyl hydrolase family 38 protein
chr2	19215498	G	A	splice_donor_variant	itf02g22110	AT5G50970	transducin family protein / WD-40 repeat family protein
chr2	19332525	C	T	stop_gained	itf02g22170	AT2G01050	zinc ion binding;nucleic acid binding
chr2	20495949	C	G	splice_acceptor_variant	itf02g22900	AT5G61800	Pentatricopeptide repeat (PPR) superfamily protein
chr2	20878834	G	T	stop_gained	itf02g23300	AT5G07360	Amidase family protein
chr2	22840624	C	T	stop_gained	itf02g24840	AT1G80830	natural resistance-associated macrophage protein 1
chr2	23168675	C	T	stop_gained	itf02g25130	AT1G80070	Pre-mRNA-processing-splicing factor
chr2	24067817	C	T	stop_gained	itf02g26100	-	-
chr2	24254110	G	A	splice_acceptor_variant	itf02g26310	AT1G80410	tetratricopeptide repeat (TPR)-containing protein
chr2	24531298	T	C	splice_acceptor_variant	itf02g26540	AT1G52780	Protein of unknown function (DUF2921)
chr2	24707544	C	T	splice_acceptor_variant	itf02g26760	AT5G40810	Cytochrome C1 family
chr2	24798476	G	A	stop_gained	itf02g26850	AT1G15410	aspartate-glutamate racemase family
chr2	25007898	G	T	splice_donor_variant	itf02g27130	AT5G20190	Tetratricopeptide repeat (TPR)-like superfamily protein
chr2	25319351	C	T	stop_gained	itf02g27360	-	-
chr2	25729169	A	G	splice_acceptor_variant	itf02g27690	AT2G25110	stromal cell-derived factor 2-like protein precursor
chr2	26140260	C	T	stop_gained	itf02g27990	-	-
chr3	55560	C	A	stop_gained	itf03g00110	AT5G14140	zinc ion binding;nucleic acid binding;zinc ion binding
chr3	64271	C	T	stop_gained	itf03g00140	AT3G27110	Peptidase family M48 family protein
chr3	110893	T	A	stop_gained	itf03g00240	AT5G14250	Proteasome component (PCI) domain protein
chr3	111789	T	A	stop_gained	itf03g00250	AT5G63380	AMP-dependent synthetase and ligase family protein
chr3	119022	G	A	stop_gained	itf03g00260	-	-
chr3	148949	C	T	splice_donor_variant	itf03g00340	AT3G27310	plant UBX domain-containing protein 1
chr3	157580	C	T	stop_gained	itf03g00350	AT1G13460	Protein phosphatase 2A regulatory B subunit family protein
chr3	212453	G	A	stop_gained	itf03g00490	AT5G14440	Surfeit locus protein 2 (SURF2)
chr3	287077	T	C	stop_lost	itf03g00660	AT5G40390	Raffinose synthase family protein
chr3	289269	G	T	stop_gained	itf03g00670	AT3G27700	zinc finger (CCCH-type) family protein / RNA recognition motif (RRM)-containing protein
chr3	295428	G	A	stop_gained	itf03g00680	AT3G27670	ARM repeat superfamily protein
chr3	315704	T	C	start_lost	itf03g00700	AT3G27870	ATPase E1-E2 type family protein / haloacid dehalogenase-like hydrolase family protein
chr3	428660	C	A	stop_gained	itf03g00920	AT3G28050	nodulin MtN21 /EamA-like transporter family protein
chr3	579671	C	T	stop_gained	itf03g01280	AT3G01280	voltage dependent anion channel 1
chr3	686900	G	A	stop_gained	itf03g01470	AT1G26830	cullin 3
chr3	830594	C	G	stop_gained	itf03g01730	AT1G69360	Plant protein of unknown function (DUF863)
chr3	853698	G	A	splice_acceptor_variant	itf03g01770	AT5G39360	EID1-like 2
chr3	973973	T	A	stop_lost	itf03g02000	AT5G08060	furry
chr3	1082094	G	T	stop_gained	itf03g02190	AT3G30180	brassinosteroid-6-oxidase 2
chr3	1129485	C	T	stop_gained	itf03g02280	-	-
chr3	1238788	T	A	splice_acceptor_variant	itf03g02430	AT2G22370	MEDIATOR 18 (MED18)
chr3	1448070	G	T	stop_gained	itf03g02810	AT4G31940	cytochrome P450, family 82, subfamily C, polypeptide 4
chr3	1451202	T	A	stop_gained	itf03g02820	AT4G31940	cytochrome P450, family 82, subfamily C, polypeptide 4
chr3	1782844	G	A	stop_gained	itf03g03360	AT4G39900	adenine deaminase
chr3	1901500	A	G	start_lost	itf03g03540	AT3G51480	glutamate receptor 3.6
chr3	2186431	C	A	splice_acceptor_variant	itf03g03910	AT5G10480	Protein-tyrosine phosphatase-like, PTPLA
chr3	2510800	G	A	start_lost	itf03g04420	AT5G37720	ALWAYS EARLY 4
chr3	3005392	C	G	splice_donor_variant	itf03g05010	AT3G03220	expansin A13
chr3	3034918	G	T	stop_gained	itf03g05040	AT5G17330	glutamate decarboxylase
chr3	3194300	G	C	stop_gained	itf03g05180	AT1G65810	P-loop containing nucleoside triphosphate hydrolases superfamily protein
chr3	3226888	G	T	stop_gained	itf03g05220	AT1G65780	P-loop containing nucleoside triphosphate hydrolases superfamily protein
chr3	3249347	C	A	stop_gained	itf03g05260	AT3G02680	nijmegen breakage syndrome 1
chr3	3300394	A	G	splice_acceptor_variant	itf03g05310	-	-
chr3	3617284	G	T	stop_gained	itf03g05620	AT2G22400	S-adenosyl-L-methionine-dependent methyltransferases superfamily protein
chr3	3952478	A	G	stop_lost	itf03g06090	AT5G66030	Golgi-localized GRIP domain-containing protein
chr3	4217570	T	C	start_lost	itf03g06580	AT5G66080	Protein phosphatase 2C family protein
chr3	4248148	T	A	stop_gained	itf03g06620	AT1G63855	Putative methyltransferase family protein
chr3	4345841	T	A	stop_gained	itf03g06790	AT2G16660	Major facilitator superfamily protein
chr3	4498364	C	T	stop_gained	itf03g06960	AT5G45600	YEATS family protein
chr3	4526138	A	T	stop_gained	itf03g07000	AT2G44710	RNA-binding (RRM/RBD/RNP motifs) family protein
chr3	4585455	T	C	start_lost	itf03g07080	AT3G51140	Protein of unknown function (DUF3353)
chr3	4869609	C	T	stop_gained	itf03g07470	AT2G18250	4-phosphopantetheine adenylyltransferase
chr3	4915859	G	T	stop_gained	itf03g07530	AT4G36550	ARM repeat superfamily protein
chr3	5116302	C	A	stop_gained	itf03g07760	AT2G18500	ovate family protein 7
chr3	5158460	T	A	stop_gained	itf03g07820	AT4G36730	G-box binding factor 1
chr3	5369906	C	A	stop_gained	itf03g08070	AT2G18410	ELONGATOR COMPLEX PROTEIN 5 (ELP5)
chr3	5446287	A	G	splice_donor_variant	itf03g08180	AT1G71140	MATE efflux family protein
chr3	5631151	T	C	stop_lost	itf03g08480	-	-
chr3	5704465	C	A	stop_gained	itf03g08550	AT1G66430	pfkB-like carbohydrate kinase family protein
chr3	5779302	G	T	stop_gained	itf03g08660	AT2G22660	Protein of unknown function (duplicated DUF1399)
chr3	5856150	C	A	stop_gained	itf03g08720	AT5G65670	indole-3-acetic acid inducible 9
chr3	6519044	C	A	stop_gained	itf03g09240	AT1G43130	like COV 2
chr3	7144774	A	T	stop_gained	itf03g09710	AT5G65360	Histone superfamily protein
chr3	8146891	T	A	stop_gained	itf03g10470	AT5G01120	Protein of unknown function (DUF674)
chr3	8167854	C	G	splice_donor_variant	itf03g10480	AT5G16690	origin recognition complex subunit 3
chr3	9733693	C	T	stop_gained	itf03g11630	AT3G18610	nucleolin like 2
chr3	9848214	G	C	stop_gained	itf03g11690	AT4G27620	intracellular protein transporter
chr3	10554624	C	T	stop_gained	itf03g12260	-	-
chr3	10830909	C	T	stop_gained	itf03g12490	AT3G46530	NB-ARC domain-containing disease resistance protein
chr3	11074827	G	T	stop_gained	itf03g12680	AT3G60050	Pentatricopeptide repeat (PPR) superfamily protein
chr3	11345499	G	T	start_lost	itf03g13200	AT4G25290	DNA photolyases;DNA photolyases
chr3	11471052	T	A	stop_gained	itf03g13430	AT5G62410	structural maintenance of chromosomes 2
chr3	11521563	T	A	stop_gained	itf03g13510	AT5G04620	biotin F
chr3	11597124	C	A	stop_gained	itf03g13660	AT1G28170	sulphotransferase 7
chr3	11601269	C	T	splice_donor_variant	itf03g13670	AT5G51230	VEFS-Box of polycomb protein
chr3	11906074	C	A	stop_gained	itf03g14220	AT3G10970	Haloacid dehalogenase-like hydrolase (HAD) superfamily protein
chr3	11956610	G	A	splice_acceptor_variant	itf03g14300	AT3G56180	Protein of unknown function (DUF567)
chr3	12056418	C	T	stop_gained	itf03g14480	AT4G19180	GDA1/CD39 nucleoside phosphatase family protein
chr3	12314133	C	A	stop_gained	itf03g14870	AT3G11240	arginine-tRNA protein transferase 2
chr3	12547566	G	A	stop_gained	itf03g15270	-	-
chr3	12551855	C	A	stop_gained	itf03g15280	AT5G05950	maternal effect embryo arrest 60
chr3	12855945	G	T	stop_gained	itf03g15810	AT3G46450	SEC14 cytosolic factor family protein / phosphoglyceride transfer family protein
chr3	12911756	G	A	stop_gained	itf03g15900	AT1G27660	basic helix-loop-helix (bHLH) DNA-binding superfamily protein
chr3	13084601	T	A	stop_gained	itf03g16180	AT1G28060	Pre-mRNA-splicing factor 3
chr3	13203773	T	A	stop_gained	itf03g16360	AT1G54450	Calcium-binding EF-hand family protein
chr3	13312423	C	A	stop_gained	itf03g16550	AT5G04870	calcium dependent protein kinase 1
chr3	13451004	G	A	stop_gained	itf03g16800	AT3G10640	SNF7 family protein
chr3	13488512	G	T	stop_gained	itf03g16880	AT3G52220	leukocyte immunoglobulin-like receptor family A protein
chr3	13555422	C	A	start_lost	itf03g17040	AT3G10770	Single-stranded nucleic acid binding R3H protein
chr3	13574191	A	C	stop_lost	itf03g17090	AT5G60990	DEA(D/H)-box RNA helicase family protein
chr3	13591821	C	A	stop_gained	itf03g17110	AT4G37930	serine transhydroxymethyltransferase 1
chr3	13717696	G	T	splice_donor_variant	itf03g17260	AT3G52210	S-adenosyl-L-methionine-dependent methyltransferases superfamily protein
chr3	13792432	G	C	splice_donor_variant	itf03g17380	AT2G06010	OBP3-responsive gene 4
chr3	13821485	A	T	stop_gained	itf03g17420	AT2G06530	SNF7 family protein
chr3	13919738	T	A	stop_gained	itf03g17570	AT5G20490	Myosin family protein with Dil domain
chr3	14128599	T	C	stop_lost	itf03g17850	AT5G56900	CwfJ-like family protein / zinc finger (CCCH-type) family protein
chr3	14347796	C	A	stop_gained	itf03g18190	AT4G29400	Protein of unknown function (DUF3531)
chr3	14439344	C	T	stop_gained	itf03g18280	AT5G11700	ephrin type-B receptor
chr3	14566347	C	A	stop_gained	itf03g18460	AT4G29120	6-phosphogluconate dehydrogenase family protein
chr3	14582459	T	C	splice_acceptor_variant	itf03g18510	AT5G25880	NADP-malic enzyme 3
chr3	14777876	T	C	start_lost	itf03g18720	AT1G67300	Major facilitator superfamily protein
chr3	14795835	C	T	stop_gained	itf03g18760	AT3G13674	hypothetical protein
chr3	14860478	C	T	stop_gained	itf03g18870	AT3G24530	AAA-type ATPase family protein / ankyrin repeat family protein
chr3	15005412	G	T	stop_gained	itf03g19110	AT3G24503	aldehyde dehydrogenase 2C4
chr3	15147735	G	A	stop_gained	itf03g19320	AT5G19460	nudix hydrolase homolog 20
chr3	15167379	G	A	stop_gained	itf03g19360	-	-
chr3	15244204	G	A	stop_gained	itf03g19440	AT5G19980	golgi nucleotide sugar transporter 4
chr3	15950814	T	C	start_lost	itf03g20300	AT1G80170	Pectin lyase-like superfamily protein
chr3	16104047	A	G	splice_acceptor_variant	itf03g20490	AT3G46530	NB-ARC domain-containing disease resistance protein
chr3	16165090	G	A	splice_donor_variant	itf03g20560	AT3G46530	NB-ARC domain-containing disease resistance protein
chr3	16363842	A	G	stop_lost	itf03g20730	AT1G58390	Disease resistance protein (CC-NBS-LRR class) family
chr3	16372950	C	A	stop_gained	itf03g20740	AT5G35450	Disease resistance protein (CC-NBS-LRR class) family
chr3	16380357	G	T	stop_gained	itf03g20760	AT1G50180	NB-ARC domain-containing disease resistance protein
chr3	16477090	G	A	stop_gained	itf03g20850	AT5G52580	RabGAP/TBC domain-containing protein
chr3	16613627	G	A	splice_donor_variant	itf03g20920	AT3G53270	Small nuclear RNA activating complex (SNAPc), subunit SNAP43 protein
chr3	16659843	C	T	stop_gained	itf03g21020	AT1G53350	Disease resistance protein (CC-NBS-LRR class) family
chr3	16995178	C	A	stop_gained	itf03g21390	AT4G32070	Octicosapeptide/Phox/Bem1p (PB1) domain-containing protein / tetratricopeptide repeat (TPR)-containing protein
chr3	17006466	C	T	splice_acceptor_variant	itf03g21400	AT5G64050	glutamate tRNA synthetase
chr3	17018334	C	G	start_lost	itf03g21410	AT2G12550	ubiquitin-associated (UBA)/TS-N domain-containing protein
chr3	17020995	G	A	stop_gained	itf03g21420	-	-
chr3	17270406	C	A	stop_gained	itf03g21690	AT5G62865	hypothetical protein
chr3	17369044	G	T	stop_gained	itf03g21840	-	-
chr3	17377751	G	A	stop_gained	itf03g21850	AT4G02050	sugar transporter protein 7
chr3	17528738	C	A	stop_gained	itf03g22070	AT4G32250	Protein kinase superfamily protein
chr3	17536793	A	T	stop_gained	itf03g22100	AT5G58200	Calcineurin-like metallo-phosphoesterase superfamily protein
chr3	17596194	C	A	stop_gained	itf03g22160	AT2G24280	alpha/beta-Hydrolases superfamily protein
chr3	17969699	A	G	start_lost	itf03g22440	-	-
chr3	18099769	A	T	stop_gained	itf03g22570	AT4G31340	myosin heavy chain-related
chr3	18199420	T	A	stop_gained	itf03g22630	AT5G57250	Pentatricopeptide repeat (PPR) superfamily protein
chr3	18361349	G	T	stop_gained	itf03g22800	AT4G30580	Phospholipid/glycerol acyltransferase family protein
chr3	18537232	G	A	stop_gained	itf03g23030	AT3G33520	actin-related protein 6
chr3	18612857	A	T	splice_acceptor_variant	itf03g23100	AT5G57140	purple acid phosphatase 28
chr3	18799978	C	G	start_lost	itf03g23230	AT4G28020	tRNA-thr(GGU) m(6)t(6)A37 methyltransferase
chr3	18943079	T	A	splice_acceptor_variant	itf03g23380	AT3G61620	3'-5'-exoribonuclease family protein
chr3	18952629	A	G	stop_lost	itf03g23400	AT2G24100	ALTERED SEED GERMINATION 1 (ASG1)
chr3	19060772	T	A	stop_gained	itf03g23480	AT3G52430	alpha/beta-Hydrolases superfamily protein
chr3	19194985	C	T	stop_gained	itf03g23620	AT2G24120	DNA/RNA polymerases superfamily protein
chr3	19324043	G	T	stop_gained	itf03g23690	AT1G13700	6-phosphogluconolactonase 1
chr3	19421945	C	A	stop_gained	itf03g23780	-	-
chr3	20078858	C	T	stop_gained	itf03g24470	AT4G25660	PPPDE putative thiol peptidase family protein
chr3	20294869	C	A	stop_gained	itf03g24660	AT1G20930	cyclin-dependent kinase B2;2
chr3	20484211	A	G	splice_acceptor_variant	itf03g24750	-	-
chr3	20530367	G	A	stop_gained	itf03g24810	AT3G59140	multidrug resistance-associated protein 14
chr3	20965355	C	A	stop_gained	itf03g25160	AT3G61790	Protein with RING/U-box and TRAF-like domains
chr3	21099722	T	A	stop_gained	itf03g25230	AT3G02280	Flavodoxin family protein
chr3	21204147	A	T	stop_gained	itf03g25290	AT4G27910	SET domain protein 16
chr3	21463752	T	G	stop_gained	itf03g25530	AT5G53160	regulatory components of ABA receptor 3
chr3	21638802	G	T	stop_gained	itf03g25710	-	-
chr3	21899765	T	A	stop_gained	itf03g25840	AT5G53620	RNA polymerase II degradation factor
chr3	22073671	C	A	splice_donor_variant	itf03g26000	-	-
chr3	22642473	A	G	start_lost	itf03g26550	AT5G58003	C-terminal domain phosphatase-like 4
chr3	23145764	A	T	stop_gained	itf03g26910	-	-
chr3	23186901	C	T	stop_gained	itf03g26950	AT4G30990	ARM repeat superfamily protein
chr3	23359351	G	A	stop_gained	itf03g27110	AT2G44870	replicase polyprotein 1ab protein
chr3	23405778	G	A	stop_gained	itf03g27170	AT5G42310	Pentatricopeptide repeat (PPR-like) superfamily protein
chr3	24322519	T	A	stop_gained	itf03g27940	AT5G63640	ENTH/VHS/GAT family protein
chr3	24399546	C	A	stop_gained	itf03g27990	AT5G08630	DDT domain-containing protein
chr3	25277642	G	A	stop_gained	itf03g28500	AT5G63860	Regulator of chromosome condensation (RCC1) family protein
chr3	25555454	A	T	stop_gained	itf03g28670	AT1G01720	NAC (No Apical Meristem) domain transcriptional regulator superfamily protein
chr3	26082136	G	T	stop_gained	itf03g29190	AT2G22010	related to KPC1
chr3	26484812	A	T	stop_gained	itf03g29450	AT4G39620	Tetratricopeptide repeat (TPR)-like superfamily protein
chr3	27302980	C	A	stop_gained	itf03g30050	AT2G23420	nicotinate phosphoribosyltransferase 2
chr3	27677853	C	A	stop_gained	itf03g30420	AT4G37360	cytochrome P450, family 81, subfamily D, polypeptide 2
chr3	27759939	C	A	stop_gained	itf03g30500	-	-
chr3	27769414	G	T	stop_lost	itf03g30510	AT2G23150	natural resistance-associated macrophage protein 3
chr3	27995979	G	T	stop_gained	itf03g30840	AT5G67530	plant U-box 49
chr3	28012314	G	T	stop_gained	itf03g30880	AT5G67550	transmembrane protein
chr3	28051457	A	T	stop_gained	itf03g30940	AT2G22910	N-acetyl-l-glutamate synthase 1
chr3	28213908	C	T	stop_gained	itf03g31160	-	-
chr3	28443720	G	C	splice_donor_variant	itf03g31370	AT5G67510	Translation protein SH3-like family protein
chr4	80480	G	T	stop_lost	itf04g00180	AT1G01140	CBL-interacting protein kinase 9
chr4	102619	C	T	stop_gained	itf04g00220	AT2G46580	Pyridoxamine 5'-phosphate oxidase family protein
chr4	288395	C	T	stop_gained	itf04g00560	AT4G01100	adenine nucleotide transporter 1
chr4	380653	C	A	stop_gained	itf04g00800	AT5G24090	chitinase A
chr4	469059	T	C	stop_lost	itf04g01000	AT4G01370	MAP kinase 4
chr4	492540	C	A	stop_gained	itf04g01040	AT4G00300	fringe-related protein
chr4	626127	T	A	start_lost	itf04g01250	AT2G45880	beta-amylase 7
chr4	643172	C	T	start_lost	itf04g01290	AT5G59500	protein C-terminal S-isoprenylcysteine carboxyl O-methyltransferases
chr4	655703	T	G	stop_lost	itf04g01320	AT3G61320	Bestrophin-like protein
chr4	720755	G	A	splice_donor_variant	itf04g01440	AT2G45820	Remorin family protein
chr4	747289	T	A	stop_gained	itf04g01490	AT4G00620	Amino acid dehydrogenase family protein
chr4	826063	G	A	splice_donor_variant	itf04g01640	AT3G61050	Calcium-dependent lipid-binding (CaLB domain) family protein
chr4	1175427	G	C	stop_gained	itf04g02290	AT2G45270	glycoprotease 1
chr4	1511380	C	T	stop_gained	itf04g02730	AT2G44980	SNF2 domain-containing protein / helicase domain-containing protein
chr4	1521801	T	A	stop_gained	itf04g02740	AT2G44940	Integrase-type DNA-binding superfamily protein
chr4	1544563	A	C	stop_lost	itf04g02760	AT3G60460	myb-like HTH transcriptional regulator family protein
chr4	1601409	C	T	stop_gained	itf04g02850	AT4G37440	hypothetical protein
chr4	1652652	G	A	stop_gained	itf04g02960	AT2G44830	Protein kinase superfamily protein
chr4	1994768	G	A	stop_gained	itf04g03500	AT3G60160	multidrug resistance-associated protein 9
chr4	2029619	G	A	stop_gained	itf04g03550	AT5G46570	BR-signaling kinase 2
chr4	2062789	C	T	stop_gained	itf04g03610	AT4G39530	Tetratricopeptide repeat (TPR)-like superfamily protein
chr4	2187715	C	A	splice_donor_variant	itf04g03890	AT5G17640	Protein of unknown function (DUF1005)
chr4	2346558	C	T	stop_gained	itf04g04160	AT2G31960	glucan synthase-like 3
chr4	2586423	G	T	stop_gained	itf04g04620	AT3G63540	Mog1/PsbP/DUF1795-like photosystem II reaction center PsbP family protein
chr4	2619101	T	A	stop_gained	itf04g04660	AT3G52105	DIS3-exonuclease-like protein
chr4	2728530	G	T	stop_gained	itf04g04800	AT5G11950	Putative lysine decarboxylase family protein
chr4	2752262	C	G	stop_gained	itf04g04840	-	-
chr4	2754639	C	T	stop_gained	itf04g04850	AT3G63500	Protein of unknown function (DUF1423)
chr4	2799843	G	C	splice_donor_variant	itf04g04980	AT3G53170	Tetratricopeptide repeat (TPR)-like superfamily protein
chr4	2869681	G	C	stop_gained	itf04g05110	AT5G67090	Subtilisin-like serine endopeptidase family protein
chr4	3008179	A	T	stop_gained	itf04g05300	AT5G03990	FK506-binding-like protein
chr4	3067740	G	A	stop_gained	itf04g05360	AT4G30870	Restriction endonuclease, type II-like superfamily protein
chr4	3141258	A	G	start_lost	itf04g05460	AT1G34570	Essential protein Yae1, N-terminal
chr4	3148990	C	T	stop_gained	itf04g05480	AT3G54510	Early-responsive to dehydration stress protein (ERD4)
chr4	3197895	C	A	stop_gained	itf04g05530	AT3G61790	Protein with RING/U-box and TRAF-like domains
chr4	3238991	C	A	stop_gained	itf04g05610	AT1G33520	D111/G-patch domain-containing protein
chr4	3292694	G	T	splice_acceptor_variant	itf04g05660	AT3G54440	glycoside hydrolase family 2 protein
chr4	3303601	C	T	stop_gained	itf04g05670	AT3G55850	Amidohydrolase family
chr4	3335673	G	A	splice_donor_variant	itf04g05710	AT3G12300	BUG22
chr4	3341490	A	G	stop_lost	itf04g05720	AT3G15140	Polynucleotidyl transferase, ribonuclease H-like superfamily protein
chr4	3429360	T	A	stop_lost	itf04g05840	AT3G09560	Lipin family protein
chr4	3447421	G	A	stop_gained	itf04g05870	AT3G53490	valine-tRNA ligase
chr4	3470891	G	T	stop_gained	itf04g05910	AT3G45850	P-loop containing nucleoside triphosphate hydrolases superfamily protein
chr4	3584102	C	T	stop_gained	itf04g06150	-	-
chr4	3665375	G	T	stop_gained	itf04g06260	AT5G02880	ubiquitin-protein ligase 4
chr4	3978383	C	G	stop_gained	itf04g06640	-	-
chr4	4028810	C	A	stop_gained	itf04g06740	-	-
chr4	4082550	A	T	splice_acceptor_variant	itf04g06800	AT3G19780	DUF179
chr4	4091962	G	T	stop_gained	itf04g06830	AT5G36120	cofactor assembly, complex C (B6F)
chr4	4123814	A	G	start_lost	itf04g06890	AT3G19895	RING/U-box superfamily protein
chr4	4182190	G	T	stop_gained	itf04g06950	AT3G19840	pre-mRNA-processing protein 40C
chr4	4330831	T	A	stop_gained	itf04g07160	AT3G18420	Protein prenylyltransferase superfamily protein
chr4	4343831	G	A	stop_gained	itf04g07180	AT2G02170	Remorin family protein
chr4	4418126	T	C	splice_acceptor_variant	itf04g07250	AT3G22910	ATPase E1-E2 type family protein / haloacid dehalogenase-like hydrolase family protein
chr4	4729080	T	G	stop_gained	itf04g07640	AT4G24010	cellulose synthase like G1
chr4	4820984	A	T	start_lost	itf04g07740	AT5G43430	electron transfer flavoprotein beta
chr4	5020007	G	T	stop_gained	itf04g08010	AT1G04400	cryptochrome 2
chr4	5425469	C	G	stop_gained	itf04g08540	AT5G43960	Nuclear transport factor 2 (NTF2) family protein with RNA binding (RRM-RBD-RNP motifs) domain
chr4	5578853	C	A	stop_gained	itf04g08680	AT1G04140	Transducin family protein / WD-40 repeat family protein
chr4	5594539	C	T	stop_gained	itf04g08690	AT3G23920	beta-amylase 1
chr4	5763767	C	G	stop_gained	itf04g08860	AT3G01400	ARM repeat superfamily protein
chr4	5917388	G	A	stop_gained	itf04g09020	AT1G30570	hercules receptor kinase 2
chr4	6034601	G	T	stop_gained	itf04g09150	AT3G03300	dicer-like 2
chr4	6075647	G	T	stop_gained	itf04g09180	AT2G02240	F-box family protein
chr4	6341289	G	A	stop_gained	itf04g09450	AT5G61820	stress up-regulated Nod 19 protein
chr4	6425361	G	A	stop_gained	itf04g09550	AT5G36930	Disease resistance protein (TIR-NBS-LRR class) family
chr4	6536241	A	T	stop_gained	itf04g09630	-	-
chr4	6811329	C	A	stop_gained	itf04g09910	AT5G26570	catalytics;carbohydrate kinases;phosphoglucan, water dikinases
chr4	6976958	A	G	splice_donor_variant	itf04g10130	AT1G60690	NAD(P)-linked oxidoreductase superfamily protein
chr4	7022273	C	T	stop_gained	itf04g10190	AT3G46530	NB-ARC domain-containing disease resistance protein
chr4	7030859	C	A	stop_gained	itf04g10200	AT3G46530	NB-ARC domain-containing disease resistance protein
chr4	7037541	A	T	splice_donor_variant	itf04g10210	AT1G71800	cleavage stimulating factor 64
chr4	7962955	C	T	stop_gained	itf04g11080	AT3G23820	UDP-D-glucuronate 4-epimerase 6
chr4	8019273	G	T	splice_acceptor_variant	itf04g11120	AT5G48610	myb-like protein X
chr4	8097002	G	A	stop_gained	itf04g11190	AT3G23910	reverse transcriptase-like protein
chr4	8358455	C	A	stop_gained	itf04g11390	AT4G01860	Transducin family protein / WD-40 repeat family protein
chr4	8522382	G	T	stop_gained	itf04g11510	AT3G21430	DNA binding
chr4	8628157	G	T	stop_gained	itf04g11590	AT3G21400	dynein beta chain, ciliary protein
chr4	8633046	C	T	start_lost	itf04g11600	AT5G48970	Mitochondrial substrate carrier family protein
chr4	8664967	T	C	stop_lost	itf04g11640	AT1G65295	ubiquitin carboxyl-terminal hydrolase
chr4	8787579	G	A	splice_acceptor_variant	itf04g11740	AT2G45000	structural constituent of nuclear pore
chr4	8800453	T	A	stop_gained	itf04g11770	AT4G19890	Pentatricopeptide repeat (PPR-like) superfamily protein
chr4	9449646	A	G	start_lost	itf04g12310	AT5G15940	NAD(P)-binding Rossmann-fold superfamily protein
chr4	9714847	T	A	stop_gained	itf04g12470	AT2G31450	DNA glycosylase superfamily protein
chr4	10114425	T	A	stop_gained	itf04g12790	AT2G43090	Aconitase/3-isopropylmalate dehydratase protein
chr4	10166796	C	T	stop_gained	itf04g12880	AT4G17380	MUTS-like protein 4
chr4	10279197	T	C	start_lost	itf04g12980	-	-
chr4	10743726	C	T	stop_gained	itf04g13300	AT1G13570	F-box/RNI-like superfamily protein
chr4	10931579	C	T	stop_gained	itf04g13500	-	-
chr4	11379051	C	A	stop_gained	itf04g13880	AT1G71010	FORMS APLOID AND BINUCLEATE CELLS 1C
chr4	11539179	A	T	stop_gained	itf04g13910	AT3G13560	O-Glycosyl hydrolases family 17 protein
chr4	11584768	C	A	stop_gained	itf04g13980	AT2G01440	DEAD/DEAH box RNA helicase family protein
chr4	11676520	C	A	stop_gained	itf04g14030	AT1G30110	nudix hydrolase homolog 25
chr4	11787813	A	C	stop_lost	itf04g14120	AT1G14980	chaperonin 10
chr4	12143524	T	G	stop_gained	itf04g14310	AT4G14790	ATP-dependent RNA helicase, mitochondrial (SUV3)
chr4	12819419	C	T	stop_gained	itf04g14850	AT1G05410	Protein of unknown function (DUF1423)
chr4	12854805	G	A	stop_gained	itf04g14890	-	-
chr4	13157537	T	A	stop_gained	itf04g15070	AT4G19600	Cyclin family protein
chr4	13494811	C	T	stop_gained	itf04g15310	AT3G23590	REF4-related 1
chr4	13755453	T	A	stop_gained	itf04g15500	AT5G57700	BNR/Asp-box repeat family protein
chr4	13859293	G	C	stop_gained	itf04g15600	AT4G13110	BSD domain-containing protein
chr4	15387626	G	A	stop_gained	itf04g16630	-	-
chr4	15851767	C	A	stop_gained	itf04g16920	AT3G17780	B-cell receptor-associated-like protein
chr4	16111538	A	T	splice_acceptor_variant	itf04g17070	AT5G51140	Pseudouridine synthase family protein
chr4	16286538	C	A	splice_acceptor_variant	itf04g17150	AT1G15780	NON-RECOGNITION-OF-BTH 4 (NRB4)
chr4	18380733	G	A	stop_gained	itf04g18250	AT4G15920	Nodulin MtN3 family protein
chr4	19375470	G	T	stop_gained	itf04g18910	AT5G08580	Calcium-binding EF hand family protein
chr4	19377612	A	T	stop_gained	itf04g18930	AT1G80930	MIF4G domain-containing protein / MA3 domain-containing protein
chr4	19420939	C	G	stop_gained	itf04g18950	AT4G00900	ER-type Ca2+-ATPase 2
chr4	20969641	C	T	stop_gained	itf04g20010	-	-
chr4	21150927	C	A	splice_acceptor_variant	itf04g20080	-	-
chr4	21891168	C	T	stop_gained	itf04g20580	AT3G16770	ethylene-responsive element binding protein
chr4	22065747	C	T	stop_gained	itf04g20730	AT3G06790	plastid developmental protein DAG, putative
chr4	22211550	G	A	stop_gained	itf04g20870	AT2G19930	RNA-dependent RNA polymerase family protein
chr4	22924815	G	C	start_lost	itf04g21390	AT1G72180	Leucine-rich receptor-like protein kinase family protein
chr4	23437148	C	T	stop_gained	itf04g21770	-	-
chr4	23457498	G	A	stop_gained	itf04g21800	AT4G09900	methyl esterase 12
chr4	23616849	T	C	splice_donor_variant	itf04g21910	AT1G09640	Translation elongation factor EF1B, gamma chain
chr4	23621920	G	A	stop_gained	itf04g21920	AT2G47010	calcium/calcium/calmodulin-dependent Serine/Threonine-kinase
chr4	24017928	C	T	stop_gained	itf04g22310	AT5G17680	disease resistance protein (TIR-NBS-LRR class), putative
chr4	24094375	G	A	stop_gained	itf04g22390	AT1G33680	KH domain-containing protein
chr4	24116663	A	G	stop_lost	itf04g22420	AT1G31230	aspartate kinase-homoserine dehydrogenase i
chr4	24507860	C	T	stop_gained	itf04g22700	AT5G24670	Cytidine/deoxycytidylate deaminase family protein
chr4	25040409	G	A	stop_gained	itf04g23180	-	-
chr4	25169583	A	T	stop_gained	itf04g23310	AT5G57990	ubiquitin-specific protease 23
chr4	25186349	A	T	stop_gained	itf04g23320	AT5G18525	protein serine/threonine kinases;protein tyrosine kinases;ATP binding;protein kinases
chr4	25190876	T	C	start_lost	itf04g23330	AT3G62010	metal ion-binding protein
chr4	25208724	T	C	start_lost	itf04g23340	AT1G02330	COP1 SUPPRESSOR 2 (CSU2)
chr4	25251559	G	A	start_lost	itf04g23420	-	-
chr4	25321705	C	T	stop_gained	itf04g23520	AT3G62190	Chaperone DnaJ-domain superfamily protein
chr4	25355403	G	T	start_lost	itf04g23570	AT3G15580	Ubiquitin-like superfamily protein
chr4	25357598	G	A	stop_gained	itf04g23580	AT3G62240	RING/U-box superfamily protein
chr4	25551262	C	A	stop_gained	itf04g23890	AT4G02110	transcription coactivators
chr4	25567155	G	A	stop_gained	itf04g23920	AT3G62620	sucrose-phosphatase-related
chr4	25615827	T	C	splice_donor_variant	itf04g24040	AT5G49230	Drought-responsive family protein
chr4	25687097	T	C	splice_donor_variant	itf04g24160	AT4G02280	sucrose synthase 3
chr4	25700443	G	T	stop_gained	itf04g24180	AT4G02320	Plant invertase/pectin methylesterase inhibitor superfamily
chr4	25729168	G	T	stop_gained	itf04g24250	AT2G47600	magnesium/proton exchanger
chr4	25936022	T	G	splice_acceptor_variant	itf04g24510	AT3G12290	Amino acid dehydrogenase family protein
chr4	26002529	T	A	stop_gained	itf04g24600	AT3G62900	CW-type Zinc Finger
chr4	26342565	G	A	stop_gained	itf04g25390	-	-
chr4	26478384	C	T	stop_gained	itf04g25590	AT3G63220	Galactose oxidase/kelch repeat superfamily protein
chr4	26490016	C	A	start_lost	itf04g25610	AT2G31580	tRNAHis guanylyltransferase
chr4	26684518	A	T	stop_gained	itf04g25860	AT2G30570	photosystem II reaction center W
chr4	27127793	T	A	stop_gained	itf04g26480	-	-
chr4	27237947	T	A	stop_gained	itf04g26620	AT2G20360	NAD(P)-binding Rossmann-fold superfamily protein
chr4	27355746	C	A	stop_gained	itf04g26760	AT2G20260	photosystem I subunit E-2
chr4	27537306	G	T	stop_gained	itf04g27010	AT5G48820	inhibitor/interactor with cyclin-dependent kinase
chr4	27543387	T	A	stop_gained	itf04g27020	AT3G24820	BSD domain-containing protein
chr4	27684940	G	T	stop_gained	itf04g27240	-	-
chr4	27769712	A	C	stop_lost	itf04g27410	AT3G07350	Protein of unknown function (DUF506)
chr4	27894154	C	G	start_lost	itf04g27620	AT3G07525	autophagocytosis-associated family protein
chr4	27900836	C	T	start_lost	itf04g27630	AT1G50380	Prolyl oligopeptidase family protein
chr4	27924840	G	T	stop_gained	itf04g27670	AT2G39780	ribonuclease 2
chr4	28001173	G	A	splice_acceptor_variant	itf04g27810	AT5G51340	Tetratricopeptide repeat (TPR)-like superfamily protein
chr4	28158778	G	A	stop_gained	itf04g28050	AT4G35790	phospholipase D delta
chr4	28241581	C	T	stop_gained	itf04g28140	AT2G30280	RNA-directed DNA methylation 4
chr4	28419847	G	T	splice_acceptor_variant	itf04g28450	AT2G30110	ubiquitin-activating enzyme 1
chr4	28688468	A	T	stop_gained	itf04g28870	AT3G47120	RNA recognition motif (RRM)-containing protein
chr4	28758384	G	T	stop_gained	itf04g28960	AT3G47000	Glycosyl hydrolase family protein
chr4	28815510	A	G	stop_lost	itf04g29080	-	-
chr4	28968871	G	T	stop_gained	itf04g29370	AT3G46620	zinc finger (C3HC4-type RING finger) family protein
chr4	29022728	G	A	stop_gained	itf04g29450	AT1G07530	SCARECROW-like 14
chr4	29075753	A	T	stop_gained	itf04g29530	AT2G32910	DCD (Development and Cell Death) domain protein
chr4	29135687	A	T	stop_gained	itf04g29630	AT2G28910	CAX interacting protein 4
chr4	29350272	C	A	stop_gained	itf04g30010	AT5G59840	Ras-related small GTP-binding family protein
chr4	29409140	A	T	stop_gained	itf04g30090	AT5G59730	exocyst subunit exo70 family protein H7
chr4	29438070	C	A	stop_gained	itf04g30120	AT1G07710	Ankyrin repeat family protein
chr4	29467678	G	A	stop_gained	itf04g30180	AT5G60050	BTB/POZ domain-containing protein
chr4	29905932	C	T	stop_gained	itf04g30830	AT1G08010	GATA transcription factor 11
chr4	30068547	G	T	splice_donor_variant	itf04g31070	AT2G28100	alpha-L-fucosidase 1
chr4	30112515	G	A	stop_gained	itf04g31170	-	-
chr4	30535210	T	C	start_lost	itf04g31610	AT3G22430	RNA recognition motif XS domain protein
chr4	30921692	T	C	start_lost	itf04g32270	AT3G44190	FAD/NAD(P)-binding oxidoreductase family protein
chr4	31077942	C	T	stop_gained	itf04g32420	AT2G27210	BRI1 suppressor 1 (BSU1)-like 3
chr4	31278145	C	A	splice_acceptor_variant	itf04g32670	AT3G10572	3-phosphoinositide-dependent protein kinase-1, putative
chr4	31292798	G	T	stop_gained	itf04g32700	AT2G27100	C2H2 zinc-finger protein SERRATE (SE)
chr4	31357447	C	A	stop_gained	itf04g32810	AT5G20990	molybdopterin biosynthesis CNX1 protein / molybdenum cofactor biosynthesis enzyme CNX1 (CNX1)
chr4	31585698	A	T	stop_gained	itf04g33220	AT2G32560	F-box family protein
chr4	31608901	T	G	splice_donor_variant	itf04g33250	AT2G26800	Aldolase superfamily protein
chr4	31642353	T	C	splice_donor_variant	itf04g33320	AT3G07910	reactive oxygen species modulator-like protein
chr4	31758998	G	A	stop_gained	itf04g33510	AT5G12430	Heat shock protein DnaJ with tetratricopeptide repeat
chr4	31806138	T	A	stop_lost	itf04g33560	AT2G35160	SU(VAR)3-9 homolog 5
chr4	31919177	A	C	stop_lost	itf04g33730	AT2G01870	transmembrane protein
chr4	32030219	C	G	splice_donor_variant	itf04g33890	AT3G51790	transmembrane protein G1P-related 1
chr4	32426390	G	T	stop_gained	itf04g34440	AT1G64530	Plant regulator RWP-RK family protein
chr5	326803	G	A	stop_gained	itf05g00220	AT5G61430	NAC domain containing protein 100
chr5	344405	C	A	stop_gained	itf05g00240	AT5G61430	NAC domain containing protein 100
chr5	686517	C	T	stop_gained	itf05g00860	-	-
chr5	689791	G	A	stop_gained	itf05g00870	-	-
chr5	1009425	A	G	stop_lost	itf05g01240	AT3G56740	Ubiquitin-associated (UBA) protein
chr5	1088290	T	C	start_lost	itf05g01350	-	-
chr5	1248553	A	G	start_lost	itf05g01540	AT1G35470	SPla/RYanodine receptor (SPRY) domain-containing protein
chr5	1258573	C	T	stop_gained	itf05g01550	AT1G58110	Basic-leucine zipper (bZIP) transcription factor family protein
chr5	1671526	G	A	stop_gained	itf05g02190	AT2G40690	NAD-dependent glycerol-3-phosphate dehydrogenase family protein
chr5	2455777	A	T	stop_gained	itf05g03090	AT1G74270	Ribosomal protein L35Ae family protein
chr5	2761290	C	A	stop_gained	itf05g03420	AT2G39740	Nucleotidyltransferase family protein
chr5	3384751	G	A	stop_gained	itf05g03840	AT2G45770	signal recognition particle receptor protein, chloroplast (FTSY)
chr5	3657485	G	T	stop_gained	itf05g03950	AT5G62370	Tetratricopeptide repeat (TPR)-like superfamily protein
chr5	3838350	G	T	stop_gained	itf05g04100	AT4G26500	chloroplast sulfur E
chr5	3843491	G	A	splice_donor_variant	itf05g04120	AT3G55430	O-Glycosyl hydrolases family 17 protein
chr5	3982729	G	T	splice_donor_variant	itf05g04260	AT3G12570	FYD
chr5	4085342	A	T	stop_gained	itf05g04410	-	-
chr5	4563449	T	A	stop_gained	itf05g04860	AT2G39435	Phosphatidylinositol N-acetyglucosaminlytransferase subunit P-related
chr5	4865864	G	A	stop_gained	itf05g05200	AT1G54650	Methyltransferase family protein
chr5	4991668	G	T	stop_gained	itf05g05300	-	-
chr5	5169965	G	A	stop_gained	itf05g05520	AT5G16780	SART-1 family
chr5	5353180	G	A	start_lost	itf05g05630	-	-
chr5	5532483	G	A	stop_gained	itf05g05850	AT2G36300	Integral membrane Yip1 family protein
chr5	5812414	G	A	stop_gained	itf05g06100	AT2G36380	pleiotropic drug resistance 6
chr5	5904219	G	T	stop_gained	itf05g06230	AT2G35000	RING/U-box superfamily protein
chr5	6148624	A	T	splice_acceptor_variant	itf05g06410	-	-
chr5	6149490	C	T	stop_gained	itf05g06420	AT1G30890	Integral membrane HRF1 family protein
chr5	6166414	C	G	stop_gained	itf05g06430	AT5G04550	Protein of unknown function (DUF668)
chr5	6355239	T	G	splice_donor_variant	itf05g06520	AT2G05830	NagB/RpiA/CoA transferase-like superfamily protein
chr5	7445741	G	C	stop_gained	itf05g07110	AT5G20490	Myosin family protein with Dil domain
chr5	7911337	A	T	stop_gained	itf05g07480	AT5G25930	Protein kinase family protein with leucine-rich repeat domain
chr5	8300138	C	T	stop_gained	itf05g07820	AT4G29480	Mitochondrial ATP synthase subunit G protein
chr5	8361244	A	T	splice_acceptor_variant	itf05g07840	AT4G29160	SNF7 family protein
chr5	8425432	G	A	stop_gained	itf05g07870	AT5G61330	rRNA processing protein-related
chr5	10793954	C	T	stop_gained	itf05g09370	-	-
chr5	11156611	C	A	stop_gained	itf05g09550	AT2G19490	recA DNA recombination family protein
chr5	11294061	T	A	stop_gained	itf05g09630	AT5G56930	CCCH-type zinc finger family protein
chr5	11419913	G	T	start_lost	itf05g09720	AT5G56930	CCCH-type zinc finger family protein
chr5	11463578	A	T	stop_lost	itf05g09770	AT5G05930	guanylyl cyclase 1
chr5	11607515	G	T	start_lost	itf05g09920	-	-
chr5	11828848	G	T	stop_gained	itf05g10100	-	-
chr5	12281843	G	T	stop_gained	itf05g10400	AT1G78300	general regulatory factor 2
chr5	12619330	G	T	splice_donor_variant	itf05g10600	AT1G34780	APR-like 4
chr5	12722879	G	T	stop_gained	itf05g10670	AT3G58660	Ribosomal protein L1p/L10e family
chr5	12786012	G	A	stop_gained	itf05g10730	AT4G08920	cryptochrome 1
chr5	14477822	A	G	splice_donor_variant	itf05g11780	AT1G34150	Pseudouridine synthase family protein
chr5	14806753	G	A	stop_gained	itf05g11990	AT1G22750	transmembrane protein
chr5	15916825	G	T	stop_gained	itf05g12890	AT5G65210	bZIP transcription factor family protein
chr5	16274543	G	T	stop_gained	itf05g13150	AT1G21610	wound-responsive family protein
chr5	16527466	C	T	stop_gained	itf05g13410	AT1G12650	rRNA biogenesis RRP36-like protein
chr5	16673918	C	A	stop_gained	itf05g13530	AT1G77510	PDI-like 1-2
chr5	16702228	G	T	stop_gained	itf05g13570	AT5G66520	Tetratricopeptide repeat (TPR)-like superfamily protein
chr5	16792694	G	T	stop_gained	itf05g13660	AT5G61460	P-loop containing nucleoside triphosphate hydrolases superfamily protein
chr5	17181002	C	A	stop_gained	itf05g14000	AT1G04390	BTB/POZ domain-containing protein
chr5	17379841	C	T	stop_gained	itf05g14190	AT5G27450	mevalonate kinase
chr5	17612471	A	C	stop_lost	itf05g14360	AT5G10560	Glycosyl hydrolase family protein
chr5	17890891	G	T	stop_gained	itf05g14560	AT5G38060	carboxypeptidase
chr5	18023637	T	G	splice_acceptor_variant	itf05g14740	AT1G60640	stress response protein
chr5	18424381	C	T	stop_gained	itf05g15270	AT1G67140	HEAT repeat-containing protein
chr5	18699616	C	A	stop_gained	itf05g15630	AT5G49610	F-box family protein
chr5	18933679	C	T	stop_gained	itf05g16010	AT5G39660	cycling DOF factor 2
chr5	19239715	A	T	stop_gained	itf05g16400	AT3G01015	TPX2 (targeting protein for Xklp2) protein family
chr5	19499177	G	T	stop_gained	itf05g16790	AT5G38840	SMAD/FHA domain-containing protein
chr5	19503759	G	A	splice_acceptor_variant	itf05g16800	AT5G15680	ARM repeat superfamily protein
chr5	19582085	C	T	stop_gained	itf05g16900	AT3G02490	Pentatricopeptide repeat (PPR) superfamily protein
chr5	19590383	C	T	stop_gained	itf05g16920	AT5G38720	RIBOSOMAL RNA PROCESSING7 I (RRP7)
chr5	19601493	A	T	stop_gained	itf05g16950	-	-
chr5	19622535	C	A	stop_gained	itf05g17020	AT5G15870	glycosyl hydrolase family 81 protein
chr5	19693098	G	A	stop_gained	itf05g17120	-	-
chr5	19751724	C	A	stop_gained	itf05g17180	AT3G50780	BTB/POZ domain protein
chr5	20031947	G	T	stop_gained	itf05g17600	AT5G66840	SAP domain-containing protein
chr5	20560008	T	A	stop_lost	itf05g18290	AT4G37608	hypothetical protein
chr5	20570796	C	T	stop_gained	itf05g18310	AT5G67480	BTB and TAZ domain protein 4
chr5	20575236	A	T	stop_gained	itf05g18320	AT5G67500	voltage dependent anion channel 2
chr5	20862455	C	T	splice_acceptor_variant	itf05g18730	AT3G49650	P-loop containing nucleoside triphosphate hydrolases superfamily protein
chr5	20873028	G	T	stop_gained	itf05g18750	AT5G07240	IQ-domain 24
chr5	20886135	T	C	splice_acceptor_variant	itf05g18780	AT5G52180	transmembrane protein 161AB protein
chr5	20972059	C	T	stop_gained	itf05g18970	AT5G19820	ARM repeat superfamily protein
chr5	20997348	A	T	splice_acceptor_variant	itf05g19010	AT1G34270	Exostosin family protein
chr5	21098281	C	A	stop_gained	itf05g19180	AT5G24020	septum site-determining protein (MIND)
chr5	21104582	G	T	splice_acceptor_variant	itf05g19190	AT4G25690	stress response NST1-like protein
chr5	21116295	A	T	stop_gained	itf05g19220	AT5G52540	Protein of unknown function (DUF819)
chr5	21179007	C	G	stop_gained	itf05g19360	AT4G23740	Leucine-rich repeat protein kinase family protein
chr5	21225155	T	A	stop_gained	itf05g19430	AT5G53180	polypyrimidine tract-binding protein 2
chr5	21238673	A	G	stop_lost	itf05g19450	AT5G53120	spermidine synthase 3
chr5	21364702	A	G	start_lost	itf05g19610	AT3G61850	Dof-type zinc finger DNA-binding family protein
chr5	21405023	G	A	stop_gained	itf05g19690	AT5G53550	YELLOW STRIPE like 3
chr5	21445091	A	T	stop_gained	itf05g19790	AT1G67000	Protein kinase superfamily protein
chr5	21514937	C	T	stop_gained	itf05g19950	AT1G32960	Subtilase family protein
chr5	21522383	C	A	stop_gained	itf05g19960	AT1G32960	Subtilase family protein
chr5	21695209	A	C	stop_lost	itf05g20250	AT3G03140	Tudor/PWWP/MBT superfamily protein
chr5	21775334	C	T	stop_gained	itf05g20370	AT5G16810	Protein kinase superfamily protein
chr5	21809402	T	C	splice_acceptor_variant	itf05g20420	AT5G16680	RING/FYVE/PHD zinc finger superfamily protein
chr5	21960403	A	T	start_lost	itf05g20710	AT5G23570	XS domain-containing protein / XS zinc finger domain-containing protein-related
chr5	22127519	G	A	stop_gained	itf05g21020	AT5G09230	sirtuin 2
chr5	22150970	T	C	splice_acceptor_variant	itf05g21050	AT5G64030	S-adenosyl-L-methionine-dependent methyltransferases superfamily protein
chr5	22187388	C	A	stop_gained	itf05g21110	AT4G33470	histone deacetylase 14
chr5	22212131	G	A	stop_gained	itf05g21160	AT5G64060	NAC domain containing protein 103
chr5	22455580	T	A	stop_gained	itf05g21540	AT4G39400	Leucine-rich receptor-like protein kinase family protein
chr5	22519482	G	T	stop_gained	itf05g21660	AT1G13570	F-box/RNI-like superfamily protein
chr5	22554560	C	T	stop_gained	itf05g21710	-	-
chr5	22767222	A	G	start_lost	itf05g22030	AT1G21630	Calcium-binding EF hand family protein
chr5	22791122	G	T	stop_lost	itf05g22070	AT3G51480	glutamate receptor 3.6
chr5	22940885	T	A	splice_acceptor_variant	itf05g22290	AT2G22530	Alkaline-phosphatase-like family protein
chr5	23316434	A	T	stop_gained	itf05g22940	AT1G65950	Protein kinase superfamily protein
chr5	23341650	G	A	stop_gained	itf05g22980	AT5G17300	Homeodomain-like superfamily protein
chr5	23417572	T	A	stop_gained	itf05g23080	-	-
chr5	23469495	C	T	splice_donor_variant	itf05g23160	AT4G38180	FAR1-related sequence 5
chr5	23519714	G	A	splice_acceptor_variant	itf05g23220	AT1G76460	RNA-binding (RRM/RBD/RNP motifs) family protein
chr5	23651064	G	A	stop_gained	itf05g23470	AT2G38320	TRICHOME BIREFRINGENCE-LIKE 34
chr5	23771514	G	T	stop_gained	itf05g23680	AT4G35920	PLAC8 family protein
chr5	23991450	C	T	stop_gained	itf05g24050	AT5G66320	GATA transcription factor 5
chr5	24075913	C	A	stop_gained	itf05g24120	AT4G36440	G-protein coupled receptor
chr5	24241519	G	A	stop_gained	itf05g24440	AT3G01280	voltage dependent anion channel 1
chr5	24265422	G	A	start_lost	itf05g24500	AT5G39890	Protein of unknown function (DUF1637)
chr5	24271225	T	A	stop_gained	itf05g24510	AT2G02760	ubiquiting-conjugating enzyme 2
chr5	24366011	G	A	stop_gained	itf05g24700	AT3G01510	like SEX4 1
chr5	24541996	C	G	stop_gained	itf05g25090	AT3G46610	Pentatricopeptide repeat (PPR-like) superfamily protein
chr5	24574523	G	A	start_lost	itf05g25190	-	-
chr5	24742105	T	A	stop_gained	itf05g25520	AT1G11360	Adenine nucleotide alpha hydrolases-like superfamily protein
chr5	24757979	C	T	stop_gained	itf05g25560	AT5G54540	Uncharacterised conserved protein (UCP012943)
chr5	24889747	G	A	stop_gained	itf05g25900	AT5G54930	AT hook motif-containing protein
chr5	24981916	G	T	stop_gained	itf05g26090	AT4G26900	HIS HF
chr5	25078692	T	A	stop_gained	itf05g26300	AT5G55390	ENHANCED DOWNY MILDEW 2
chr5	25124132	C	T	stop_gained	itf05g26400	AT3G20150	Kinesin motor family protein
chr5	25128408	G	T	splice_acceptor_variant	itf05g26410	AT5G55530	Calcium-dependent lipid-binding (CaLB domain) family protein
chr5	25309436	T	C	stop_lost	itf05g26820	AT4G26510	uridine kinase-like 4
chr5	25323229	T	A	stop_gained	itf05g26860	AT1G55740	seed imbibition 1
chr5	25471755	C	T	stop_gained	itf05g27140	AT3G12940	2-oxoglutarate (2OG) and Fe(II)-dependent oxygenase superfamily protein
chr5	25520319	G	T	stop_gained	itf05g27220	AT1G16520	NAI2-INTERACTING PROTEIN 2 (NAIP2)
chr5	25697673	G	A	stop_gained	itf05g27480	AT1G79280	nuclear pore anchor
chr5	25738332	G	A	splice_acceptor_variant	itf05g27540	AT1G50360	P-loop containing nucleoside triphosphate hydrolases superfamily protein
chr5	25843947	C	T	stop_gained	itf05g27650	-	-
chr5	25939406	G	A	stop_gained	itf05g27740	AT1G04890	Protein of unknown function, DUF593
chr6	251766	C	T	stop_gained	itf06g00140	AT4G29910	origin recognition complex protein 5
chr6	1210304	G	T	stop_gained	itf06g00860	AT3G05060	NOP56-like pre RNA processing ribonucleoprotein
chr6	1736289	G	T	stop_lost	itf06g01150	-	-
chr6	1893439	C	T	splice_donor_variant	itf06g01250	AT5G11630	NONRESPONDING TO OXYLIPINS 2 (NOXY2)
chr6	1950697	T	C	splice_donor_variant	itf06g01300	AT5G11580	Regulator of chromosome condensation (RCC1) family protein
chr6	2374203	C	T	splice_acceptor_variant	itf06g01530	AT4G32780	phosphoinositide binding
chr6	2793908	C	A	start_lost	itf06g01850	AT4G32730	Homeodomain-like protein
chr6	3124543	C	A	stop_gained	itf06g01960	AT2G25737	Sulfite exporter TauE/SafE family protein
chr6	4229151	G	A	stop_gained	itf06g02780	AT5G25770	alpha/beta-Hydrolases superfamily protein
chr6	4244466	G	C	stop_gained	itf06g02800	AT4G29000	Tesmin/TSO1-like CXC domain-containing protein
chr6	5157612	C	A	stop_gained	itf06g03490	AT4G32420	Cyclophilin-like peptidyl-prolyl cis-trans isomerase family protein
chr6	5332632	G	A	stop_gained	itf06g03580	AT4G39020	SH3 domain-containing protein
chr6	5333288	C	A	stop_gained	itf06g03590	AT4G34660	SH3 domain-containing protein
chr6	5918046	C	T	stop_gained	itf06g04450	AT2G04360	transmembrane protein
chr6	6002527	C	T	stop_gained	itf06g04520	AT4G32700	helicases;ATP-dependent helicases;nucleic acid binding;ATP binding;DNA-directed DNA polymerases;DNA binding
chr6	7841627	T	A	stop_gained	itf06g05650	AT5G21280	hydroxyproline-rich glycoprotein family protein
chr6	8968501	T	A	splice_acceptor_variant	itf06g06530	AT3G26020	Protein phosphatase 2A regulatory B subunit family protein
chr6	9331997	T	A	splice_donor_variant	itf06g06910	-	-
chr6	9452532	A	G	splice_acceptor_variant	itf06g07020	AT2G37025	TRF-like 8
chr6	9605660	A	T	splice_acceptor_variant	itf06g07180	AT5G20620	ubiquitin 4
chr6	9737015	G	A	stop_gained	itf06g07330	AT2G37160	Transducin/WD40 repeat-like superfamily protein
chr6	10234501	C	T	splice_acceptor_variant	itf06g07840	-	-
chr6	10261751	T	A	stop_gained	itf06g07880	AT3G15200	Tetratricopeptide repeat (TPR)-like superfamily protein
chr6	11228333	C	T	stop_gained	itf06g08980	AT3G26890	meiosis chromosome segregation family protein
chr6	12141399	G	T	stop_gained	itf06g09850	-	-
chr6	12583975	C	A	stop_gained	itf06g10030	AT4G27190	NB-ARC domain-containing disease resistance protein
chr6	12603215	G	T	stop_gained	itf06g10050	AT4G27190	NB-ARC domain-containing disease resistance protein
chr6	12664292	G	A	stop_gained	itf06g10110	AT4G27190	NB-ARC domain-containing disease resistance protein
chr6	12702645	C	A	splice_donor_variant	itf06g10140	AT5G26040	histone deacetylase 2
chr6	13172450	A	T	stop_gained	itf06g10490	AT2G19480	nucleosome assembly protein 1;2
chr6	13626745	G	A	stop_gained	itf06g10830	AT5G12010	nuclease
chr6	13720567	C	T	stop_gained	itf06g10900	AT4G33100	protein phosphatase
chr6	14143315	C	A	stop_gained	itf06g11210	AT1G62350	Pentatricopeptide repeat (PPR) superfamily protein
chr6	14299794	C	A	stop_gained	itf06g11300	-	-
chr6	14312473	G	A	splice_donor_variant	itf06g11310	AT2G26280	CTC-interacting domain 7
chr6	15124613	G	T	stop_gained	itf06g12180	AT4G27220	NB-ARC domain-containing disease resistance protein
chr6	15882594	T	A	stop_gained	itf06g12780	AT1G10095	Protein prenylyltransferase superfamily protein
chr6	16047647	G	T	stop_gained	itf06g12960	AT4G16390	pentatricopeptide (PPR) repeat-containing protein
chr6	16127839	A	G	splice_acceptor_variant	itf06g13040	AT1G53350	Disease resistance protein (CC-NBS-LRR class) family
chr6	16494453	C	T	stop_gained	itf06g13300	AT3G29010	Biotin/lipoate A/B protein ligase family
chr6	16729537	T	C	splice_acceptor_variant	itf06g13580	AT1G05680	Uridine diphosphate glycosyltransferase 74E2
chr6	17086633	C	A	stop_gained	itf06g13930	AT1G73875	DNAse I-like superfamily protein
chr6	17114810	C	A	start_lost	itf06g13980	AT3G02555	hypothetical protein
chr6	17908978	G	C	stop_gained	itf06g14750	AT1G21740	Protein of unknown function (DUF630 and DUF632)
chr6	17964627	T	A	stop_gained	itf06g14770	AT1G77470	replication factor C subunit 3
chr6	17989142	C	T	stop_gained	itf06g14790	AT3G01930	Major facilitator superfamily protein
chr6	18058087	T	A	stop_gained	itf06g14870	-	-
chr6	18282834	T	A	stop_gained	itf06g15070	AT1G56130	Leucine-rich repeat transmembrane protein kinase
chr6	18382094	G	T	stop_gained	itf06g15140	AT1G56130	Leucine-rich repeat transmembrane protein kinase
chr6	18632884	G	A	splice_donor_variant	itf06g15470	AT3G13330	proteasome activating protein 200
chr6	18842836	G	T	stop_gained	itf06g15700	AT5G55990	calcineurin B-like protein 2
chr6	18903841	C	T	splice_donor_variant	itf06g15760	AT5G47750	D6 protein kinase like 2
chr6	19364027	T	C	start_lost	itf06g16360	AT5G55040	DNA-binding bromodomain-containing protein
chr6	19382793	G	T	stop_gained	itf06g16390	AT4G38460	geranylgeranyl reductase
chr6	19430269	C	A	splice_donor_variant	itf06g16460	-	-
chr6	19476969	A	T	stop_gained	itf06g16550	AT5G54930	AT hook motif-containing protein
chr6	19816035	T	C	start_lost	itf06g16990	AT5G63050	embryo defective 2759
chr6	19928250	A	T	stop_gained	itf06g17180	AT4G27290	S-locus lectin protein kinase family protein
chr6	19986706	G	T	stop_gained	itf06g17230	AT2G20900	diacylglycerol kinase 5
chr6	20052549	A	G	stop_lost	itf06g17380	AT1G79915	Putative methyltransferase family protein
chr6	20328242	C	A	stop_gained	itf06g17680	AT1G51940	protein kinase family protein / peptidoglycan-binding LysM domain-containing protein
chr6	20474449	C	G	stop_lost	itf06g17850	AT3G21300	RNA methyltransferase family protein
chr6	20538865	A	T	stop_gained	itf06g17920	AT4G26160	atypical CYS HIS rich thioredoxin 1
chr6	20647522	A	T	stop_gained	itf06g18040	AT1G17640	RNA-binding (RRM/RBD/RNP motifs) family protein
chr6	20716535	C	A	stop_gained	itf06g18160	AT1G54150	E3 Ubiquitin ligase family protein
chr6	20778198	G	T	stop_lost	itf06g18270	AT3G14120	NUP107
chr6	20784011	G	T	stop_gained	itf06g18280	AT3G14130	Aldolase-type TIM barrel family protein
chr6	20791842	C	A	stop_gained	itf06g18300	AT3G14130	Aldolase-type TIM barrel family protein
chr6	20806762	A	T	stop_gained	itf06g18320	AT3G14160	2-oxoglutarate-dependent dioxygenase family protein
chr6	21112891	G	T	stop_gained	itf06g18810	AT3G20250	pumilio 5
chr6	21118718	C	A	splice_donor_variant	itf06g18830	AT3G20240	Mitochondrial substrate carrier family protein
chr6	21126353	G	C	splice_donor_variant	itf06g18850	AT2G26210	Ankyrin repeat family protein
chr6	21225700	C	G	stop_lost	itf06g19000	AT1G62310	transcription factor jumonji (jmjC) domain-containing protein
chr6	21321612	G	A	stop_gained	itf06g19140	AT3G18670	Ankyrin repeat family protein
chr6	21652611	G	T	stop_gained	itf06g19630	AT3G52250	Duplicated homeodomain-like superfamily protein
chr6	21763566	C	A	stop_gained	itf06g19750	AT1G31860	histidine biosynthesis bifunctional protein (HISIE)
chr6	21776028	G	T	stop_lost	itf06g19780	AT5G13520	peptidase M1 family protein
chr6	21796767	G	T	stop_gained	itf06g19810	AT3G54760	dentin sialophosphoprotein-related
chr6	21830618	G	T	stop_gained	itf06g19860	AT2G35800	mitochondrial substrate carrier family protein
chr6	21918149	G	A	stop_gained	itf06g19970	AT2G48070	resistance to phytophthora 1
chr6	21954992	G	A	stop_gained	itf06g20020	AT1G79610	Na+/H+ antiporter 6
chr6	22171880	G	A	stop_gained	itf06g20330	AT3G22170	far-red elongated hypocotyls 3
chr6	22310956	A	G	stop_lost	itf06g20560	AT4G19040	ENHANCED DISEASE RESISTANCE 2
chr6	22379211	C	A	stop_gained	itf06g20680	AT2G44230	Plant protein of unknown function (DUF946)
chr6	22460867	C	A	splice_donor_variant	itf06g20800	AT4G19160	transglutaminase family protein
chr6	22501520	A	G	splice_acceptor_variant	itf06g20860	AT5G45360	F-box family protein
chr6	22652631	G	A	stop_gained	itf06g21090	-	-
chr6	22694225	G	A	splice_acceptor_variant	itf06g21170	AT1G31420	Leucine-rich repeat protein kinase family protein
chr6	23125960	T	A	stop_gained	itf06g21800	AT5G18570	GTP1/OBG family protein
chr6	23142073	G	T	stop_gained	itf06g21820	AT2G47990	transducin family protein / WD-40 repeat family protein
chr6	23175054	G	A	stop_gained	itf06g21870	AT1G75390	basic leucine-zipper 44
chr6	23190610	G	T	stop_gained	itf06g21880	AT1G10210	mitogen-activated protein kinase 1
chr6	23473694	C	T	stop_gained	itf06g22350	AT1G19340	Methyltransferase MT-A70 family protein
chr6	23657805	A	G	start_lost	itf06g22670	-	-
chr6	23737386	C	A	stop_gained	itf06g22840	AT4G17650	Polyketide cyclase / dehydrase and lipid transport protein
chr6	23738421	G	A	stop_gained	itf06g22850	-	-
chr6	23759867	A	T	splice_acceptor_variant	itf06g22880	AT1G45249	abscisic acid responsive elements-binding factor 2
chr6	23776395	C	T	stop_gained	itf06g22900	AT1G45207	Remorin family protein
chr6	23851239	C	A	stop_gained	itf06g23010	AT1G49760	poly(A) binding protein 8
chr6	23914245	C	G	stop_gained	itf06g23080	AT1G47128	Granulin repeat cysteine protease family protein
chr6	23945527	G	A	stop_gained	itf06g23160	AT5G10600	cytochrome P450, family 81, subfamily K, polypeptide 2
chr6	24076117	G	T	splice_donor_variant	itf06g23410	AT1G27460	no pollen germination related 1
chr6	24107696	G	A	stop_gained	itf06g23480	AT1G73300	serine carboxypeptidase-like 2
chr6	24171706	A	T	stop_gained	itf06g23580	AT4G27290	S-locus lectin protein kinase family protein
chr6	24382034	C	T	splice_donor_variant	itf06g23930	AT4G37870	phosphoenolpyruvate carboxykinase 1
chr6	24533264	A	T	stop_lost	itf06g24150	-	-
chr6	25017804	G	A	stop_gained	itf06g25140	AT1G78070	Transducin/WD40 repeat-like superfamily protein
chr6	25072988	G	T	stop_gained	itf06g25230	AT1G77940	Ribosomal protein L7Ae/L30e/S12e/Gadd45 family protein
chr6	25163017	C	A	stop_gained	itf06g25360	AT1G76890	Duplicated homeodomain-like superfamily protein
chr6	25323041	C	A	stop_gained	itf06g25640	AT5G60850	OBF binding protein 4
chr6	25549714	C	A	stop_gained	itf06g26060	AT1G74400	Tetratricopeptide repeat (TPR)-like superfamily protein
chr6	25648164	G	T	splice_donor_variant	itf06g26320	AT1G74520	HVA22 homologue A
chr6	25738277	G	A	splice_acceptor_variant	itf06g26530	AT1G74750	Pentatricopeptide repeat (PPR) superfamily protein
chr6	25858647	C	T	stop_gained	itf06g26770	AT5G65200	plant U-box 38
chr6	25946342	G	A	stop_gained	itf06g26930	AT4G24680	modifier of snc1
chr6	25980207	C	T	stop_gained	itf06g26960	AT5G63080	2-oxoglutarate (2OG) and Fe(II)-dependent oxygenase superfamily protein
chr6	26046527	G	T	start_lost	itf06g27090	AT1G79440	aldehyde dehydrogenase 5F1
chr7	176010	G	T	stop_gained	itf07g00300	AT4G33790	Jojoba acyl CoA reductase-related male sterility protein
chr7	222474	A	T	stop_gained	itf07g00370	AT5G22450	spectrin beta chain, brain
chr7	365924	C	A	stop_gained	itf07g00680	AT3G44200	NIMA (never in mitosis, gene A)-related 6
chr7	428151	A	T	stop_gained	itf07g00760	AT3G49601	pre-mRNA-splicing factor
chr7	439383	G	A	stop_gained	itf07g00780	AT5G22010	replication factor C1
chr7	530811	A	C	stop_gained	itf07g00990	AT2G27150	abscisic aldehyde oxidase 3
chr7	540699	T	A	stop_gained	itf07g01000	AT2G27150	abscisic aldehyde oxidase 3
chr7	827616	C	T	stop_gained	itf07g01500	AT2G32560	F-box family protein
chr7	879261	G	T	stop_lost	itf07g01580	AT1G34470	Protein of unknown function (DUF803)
chr7	912293	C	A	stop_gained	itf07g01630	AT5G12400	DNA binding;zinc ion binding;DNA binding
chr7	929007	G	A	stop_gained	itf07g01670	AT1G50460	hexokinase-like 1
chr7	1022655	T	A	stop_gained	itf07g01840	AT3G60500	3'-5'-exoribonuclease family protein
chr7	1038981	G	T	stop_gained	itf07g01860	-	-
chr7	1146218	C	A	stop_gained	itf07g02030	AT3G12630	A20/AN1-like zinc finger family protein
chr7	1333972	G	T	stop_gained	itf07g02250	AT5G02700	F-box/RNI-like superfamily protein
chr7	1347486	T	A	stop_gained	itf07g02270	-	-
chr7	1362692	G	A	stop_gained	itf07g02300	AT1G73730	ETHYLENE-INSENSITIVE3-like 3
chr7	1455872	G	T	stop_gained	itf07g02340	AT5G27030	TOPLESS-related 3
chr7	1555295	C	T	stop_gained	itf07g02460	AT3G42630	Pentatricopeptide repeat (PPR) superfamily protein
chr7	1602456	A	T	stop_gained	itf07g02520	AT4G19520	disease resistance protein (TIR-NBS-LRR class) family
chr7	1619470	C	T	stop_gained	itf07g02530	AT3G16830	TOPLESS-related 2
chr7	1762864	G	T	stop_gained	itf07g02710	AT3G12120	fatty acid desaturase 2
chr7	1848793	C	T	stop_gained	itf07g02860	AT4G15900	pleiotropic regulatory locus 1
chr7	1896034	G	A	splice_donor_variant	itf07g02890	AT3G10250	Plant protein 1589 of unknown function
chr7	1989061	G	C	splice_donor_variant	itf07g03010	AT3G13450	Transketolase family protein
chr7	2348041	A	C	stop_lost	itf07g03580	AT4G10000	Thioredoxin family protein
chr7	2408394	C	T	stop_gained	itf07g03690	-	-
chr7	2504452	C	A	stop_gained	itf07g03830	AT3G57810	Cysteine proteinases superfamily protein
chr7	2508743	C	A	stop_gained	itf07g03840	AT5G43230	EEIG1/EHBP1 protein amino-terminal domain protein
chr7	2573633	G	A	stop_gained	itf07g03930	AT1G13440	glyceraldehyde-3-phosphate dehydrogenase C2
chr7	2585039	G	T	stop_gained	itf07g03950	AT1G67690	Zincin-like metalloproteases family protein
chr7	2823819	C	A	stop_gained	itf07g04340	AT1G67840	chloroplast sensor kinase
chr7	2965842	G	A	splice_donor_variant	itf07g04540	AT2G42490	Copper amine oxidase family protein
chr7	3175868	A	T	stop_gained	itf07g04910	AT1G60230	Radical SAM superfamily protein
chr7	3235651	G	T	stop_gained	itf07g04970	AT1G23870	trehalose-phosphatase/synthase 9
chr7	3425126	T	G	stop_lost	itf07g05270	AT5G10750	Protein of unknown function (DUF1336)
chr7	3604873	C	A	stop_gained	itf07g05450	AT4G31270	sequence-specific DNA binding transcription factors
chr7	3686934	G	T	stop_gained	itf07g05610	AT4G31870	glutathione peroxidase 7
chr7	3692189	A	G	splice_donor_variant	itf07g05620	AT5G17270	Protein prenylyltransferase superfamily protein
chr7	3864131	A	G	splice_acceptor_variant	itf07g05810	AT1G14685	basic pentacysteine 2
chr7	4231699	G	T	stop_gained	itf07g06300	AT1G14790	RNA-dependent RNA polymerase 1
chr7	4663591	T	C	splice_donor_variant	itf07g06760	AT3G18040	MAP kinase 9
chr7	4749413	A	T	stop_gained	itf07g06810	AT5G28010	Polyketide cyclase/dehydrase and lipid transport superfamily protein
chr7	5072766	G	A	stop_gained	itf07g07250	AT1G15140	FAD/NAD(P)-binding oxidoreductase
chr7	5627259	G	T	start_lost	itf07g07790	AT1G13360	hypothetical protein
chr7	5637068	G	T	splice_donor_variant	itf07g07800	AT3G02540	Rad23 UV excision repair protein family
chr7	5706020	G	A	stop_gained	itf07g07870	-	-
chr7	5769903	A	T	stop_gained	itf07g07960	AT5G14170	SWIB/MDM2 domain superfamily protein
chr7	5850453	T	C	stop_lost	itf07g08050	AT3G59660	C2 domain-containing protein / GRAM domain-containing protein
chr7	6668913	C	A	stop_gained	itf07g08780	AT5G61970	signal recognition particle-related / SRP-related
chr7	7440332	A	T	stop_gained	itf07g09380	AT5G58350	with no lysine (K) kinase 4
chr7	8050119	C	T	stop_gained	itf07g10020	AT1G13570	F-box/RNI-like superfamily protein
chr7	8058147	G	C	splice_acceptor_variant	itf07g10030	AT5G59740	UDP-N-acetylglucosamine (UAA) transporter family
chr7	8477585	C	A	start_lost	itf07g10490	AT1G07540	TRF-like 2
chr7	8528922	A	T	stop_gained	itf07g10540	AT5G59420	OSBP(oxysterol binding protein)-related protein 3C
chr7	8650908	C	T	stop_gained	itf07g10610	AT2G22670	indoleacetic acid-induced protein 8
chr7	9501032	C	T	stop_gained	itf07g11080	AT2G28550	related to AP2.7
chr7	9675196	G	T	stop_gained	itf07g11200	AT5G11210	glutamate receptor 2.5
chr7	10038680	G	T	stop_gained	itf07g11470	AT3G20060	ubiquitin-conjugating enzyme19
chr7	10069430	C	A	stop_gained	itf07g11490	AT3G45260	C2H2-like zinc finger protein
chr7	10086785	C	T	stop_gained	itf07g11500	AT2G28450	zinc finger (CCCH-type) family protein
chr7	10338445	G	A	stop_gained	itf07g11720	AT3G46530	NB-ARC domain-containing disease resistance protein
chr7	10444154	C	A	stop_gained	itf07g11810	AT1G08060	ATP-dependent helicase family protein
chr7	10741982	C	T	stop_gained	itf07g12010	-	-
chr7	11245705	C	A	stop_gained	itf07g12520	AT4G31940	cytochrome P450, family 82, subfamily C, polypeptide 4
chr7	11400139	C	T	stop_gained	itf07g12680	AT3G25570	Adenosylmethionine decarboxylase family protein
chr7	11671677	T	G	stop_lost	itf07g12800	AT1G26190	Phosphoribulokinase / Uridine kinase family
chr7	12506365	A	T	start_lost	itf07g13620	AT5G58290	regulatory particle triple-A ATPase 3
chr7	13256482	T	G	stop_lost	itf07g14020	AT1G15790	mediator of RNA polymerase II transcription subunit 15a-like protein
chr7	14535751	T	C	splice_acceptor_variant	itf07g14830	AT5G58470	TBP-associated factor 15B
chr7	14723558	C	A	stop_gained	itf07g14960	AT2G30110	ubiquitin-activating enzyme 1
chr7	14997536	G	A	stop_gained	itf07g15200	AT5G58730	pfkB-like carbohydrate kinase family protein
chr7	15205580	G	A	stop_gained	itf07g15380	AT5G58870	FTSH protease 9
chr7	15526595	C	T	stop_gained	itf07g15580	AT1G13570	F-box/RNI-like superfamily protein
chr7	15821279	T	A	stop_gained	itf07g15690	AT3G14690	cytochrome P450, family 72, subfamily A, polypeptide 15
chr7	15843069	C	G	stop_gained	itf07g15730	-	-
chr7	15932538	C	A	start_lost	itf07g15820	AT5G58270	ABC transporter of the mitochondrion 3
chr7	16125614	C	T	stop_gained	itf07g16030	AT3G07560	peroxin 13
chr7	16522558	C	A	stop_gained	itf07g16350	AT3G07420	asparaginyl-tRNA synthetase 2
chr7	16714334	G	T	stop_gained	itf07g16510	AT3G14470	NB-ARC domain-containing disease resistance protein
chr7	16882109	T	A	stop_gained	itf07g16700	AT3G24870	Helicase/SANT-associated, DNA binding protein
chr7	17018359	C	T	stop_gained	itf07g16850	AT3G24715	Protein kinase superfamily protein with octicosapeptide/Phox/Bem1p domain
chr7	17101679	C	A	stop_gained	itf07g16940	AT2G20230	Tetraspanin family protein
chr7	17103963	G	A	stop_gained	itf07g16950	AT4G28760	Protein of unknown function (DUF3741)
chr7	17210822	G	A	splice_acceptor_variant	itf07g17060	AT5G43990	SET-domain containing protein lysine methyltransferase family protein
chr7	17259556	A	G	stop_lost	itf07g17090	AT5G29000	Homeodomain-like superfamily protein
chr7	17376554	G	A	stop_gained	itf07g17310	AT2G18760	chromatin remodeling 8
chr7	17596334	C	T	stop_gained	itf07g17560	AT2G31190	Protein of unknown function, DUF647
chr7	17855473	A	G	stop_lost	itf07g17770	AT3G22970	Protein of unknown function (DUF506)
chr7	17857100	C	A	stop_gained	itf07g17780	-	-
chr7	18150177	A	C	stop_gained	itf07g18080	AT4G02860	Phenazine biosynthesis PhzC/PhzF protein
chr7	18187284	G	A	stop_gained	itf07g18130	AT4G02880	ELKS/Rab6-interacting/CAST family protein
chr7	18257379	A	G	start_lost	itf07g18260	AT2G48010	receptor-like kinase in in flowers 3
chr7	18526063	C	T	stop_gained	itf07g18550	AT4G39530	Tetratricopeptide repeat (TPR)-like superfamily protein
chr7	18574676	G	A	stop_gained	itf07g18620	AT4G30600	signal recognition particle receptor alpha subunit family protein
chr7	18585716	G	T	splice_donor_variant	itf07g18630	AT4G03200	catalytics
chr7	18849677	G	A	start_lost	itf07g18950	-	-
chr7	18877401	C	G	stop_lost	itf07g19000	-	-
chr7	18977394	T	A	stop_gained	itf07g19120	AT4G02070	MUTS homolog 6
chr7	19235080	G	T	stop_gained	itf07g19370	AT2G18700	trehalose phosphatase/synthase 11
chr7	19564459	A	T	stop_gained	itf07g19530	AT1G74960	fatty acid biosynthesis 1
chr7	19851132	A	T	stop_gained	itf07g19730	AT3G22980	Ribosomal protein S5/Elongation factor G/III/V family protein
chr7	19918031	C	T	stop_gained	itf07g19770	AT1G07570	Protein kinase superfamily protein
chr7	20613109	T	G	start_lost	itf07g20240	AT1G08110	lactoylglutathione lyase family protein / glyoxalase I family protein
chr7	21031933	C	T	stop_gained	itf07g20690	AT3G44850	Protein kinase superfamily protein
chr7	21033369	T	A	splice_acceptor_variant	itf07g20700	AT5G22830	magnesium (Mg) transporter 10
chr7	21090597	G	A	stop_gained	itf07g20750	AT1G13570	F-box/RNI-like superfamily protein
chr7	21469727	G	A	stop_gained	itf07g20970	AT5G36930	Disease resistance protein (TIR-NBS-LRR class) family
chr7	21772368	A	T	stop_gained	itf07g21220	AT2G04540	Beta-ketoacyl synthase
chr7	21782745	A	T	stop_gained	itf07g21230	AT5G08420	RNA-binding KH domain-containing protein
chr7	21861784	C	A	stop_gained	itf07g21340	AT3G02090	Insulinase (Peptidase family M16) protein
chr7	22142993	C	T	stop_gained	itf07g21760	AT1G13980	sec7 domain-containing protein
chr7	22774663	C	A	stop_gained	itf07g22560	AT1G69830	alpha-amylase-like 3
chr7	22796634	C	A	stop_gained	itf07g22600	AT5G15080	Protein kinase superfamily protein
chr7	22997475	C	A	stop_gained	itf07g22830	AT1G59890	SIN3-like 5
chr7	23029689	C	A	stop_gained	itf07g22870	AT1G10470	response regulator 4
chr7	23211288	T	A	start_lost	itf07g23100	AT4G28070	AFG1-like ATPase family protein
chr7	23299983	G	A	stop_gained	itf07g23260	AT4G14590	embryo defective 2739
chr7	23307227	A	T	stop_gained	itf07g23280	AT4G30845	DNA-directed RNA polymerase subunit beta
chr7	23506988	T	C	splice_donor_variant	itf07g23570	AT1G33390	RNA helicase family protein
chr7	23698524	C	T	stop_gained	itf07g23750	AT1G65790	receptor kinase 1
chr7	23821111	T	G	stop_lost	itf07g23930	AT1G76550	Phosphofructokinase family protein
chr8	44179	G	T	stop_gained	itf08g00130	AT1G63700	Protein kinase superfamily protein
chr8	185173	C	T	stop_gained	itf08g00400	AT1G63090	phloem protein 2-A11
chr8	287466	C	A	stop_gained	itf08g00570	AT1G12520	copper chaperone for SOD1
chr8	400949	C	A	stop_gained	itf08g00670	AT4G12040	A20/AN1-like zinc finger family protein
chr8	689822	G	T	stop_gained	itf08g01130	AT4G16510	YbaK/aminoacyl-tRNA synthetase-associated domain
chr8	718971	G	A	stop_gained	itf08g01170	AT2G35720	DNAJ heat shock N-terminal domain-containing protein
chr8	728689	G	A	stop_gained	itf08g01190	AT3G03490	peroxin 19-1
chr8	773303	T	C	start_lost	itf08g01260	AT4G17330	G2484-1 protein
chr8	788892	C	A	stop_gained	itf08g01280	AT5G47400	sphingomyelin phosphodiesterase
chr8	827023	C	T	splice_donor_variant	itf08g01330	AT4G16765	2-oxoglutarate (2OG) and Fe(II)-dependent oxygenase superfamily protein
chr8	893365	A	T	stop_gained	itf08g01440	AT4G17600	Chlorophyll A-B binding family protein
chr8	917307	C	G	stop_lost	itf08g01460	AT5G41150	Restriction endonuclease, type II-like superfamily protein
chr8	1031514	T	A	stop_gained	itf08g01590	AT4G17140	pleckstrin homology (PH) domain-containing protein
chr8	1063340	G	A	stop_gained	itf08g01610	AT1G32740	SBP (S-ribonuclease binding protein) family protein
chr8	1124516	T	C	splice_acceptor_variant	itf08g01650	AT3G54230	suppressor of abi3-5
chr8	1151947	C	T	stop_gained	itf08g01690	AT2G35360	ubiquitin family protein
chr8	1168138	G	A	stop_gained	itf08g01710	AT2G35350	poltergeist like 1
chr8	1484873	T	A	stop_gained	itf08g02130	AT1G32200	phospholipid/glycerol acyltransferase family protein
chr8	1508693	C	T	stop_gained	itf08g02150	AT2G35540	DNAJ heat shock N-terminal domain-containing protein
chr8	1512683	T	C	start_lost	itf08g02160	AT4G19003	E2F/DP family winged-helix DNA-binding domain
chr8	1515388	A	G	splice_acceptor_variant	itf08g02170	AT1G31930	extra-large GTP-binding protein 3
chr8	1537597	C	T	stop_gained	itf08g02210	AT5G45610	protein dimerizations
chr8	1781555	A	G	start_lost	itf08g02570	AT1G48635	peroxin 3
chr8	1985741	G	A	stop_gained	itf08g02830	AT5G45300	beta-amylase 2
chr8	2027545	C	A	stop_gained	itf08g02900	AT4G34660	SH3 domain-containing protein
chr8	2035019	C	T	stop_gained	itf08g02910	AT1G31410	putrescine-binding periplasmic protein-related
chr8	2061359	T	A	stop_gained	itf08g02970	AT4G38540	FAD/NAD(P)-binding oxidoreductase family protein
chr8	2073765	A	C	stop_lost	itf08g03010	AT1G75980	Single hybrid motif superfamily protein
chr8	2144869	A	G	stop_lost	itf08g03110	AT1G75800	Pathogenesis-related thaumatin superfamily protein
chr8	2546490	C	A	stop_gained	itf08g03750	-	-
chr8	2634175	G	T	stop_lost	itf08g03920	AT1G75090	DNA glycosylase superfamily protein
chr8	2635153	G	A	stop_gained	itf08g03930	AT1G75080	Brassinosteroid signalling positive regulator (BZR1) family protein
chr8	2700950	G	A	stop_gained	itf08g04030	AT2G23450	Protein kinase superfamily protein
chr8	2786667	T	C	splice_acceptor_variant	itf08g04180	AT4G10130	DNAJ heat shock N-terminal domain-containing protein
chr8	2878483	G	A	stop_gained	itf08g04330	AT1G45230	Protein of unknown function (DUF3223)
chr8	2958522	C	T	start_lost	itf08g04450	AT1G49760	poly(A) binding protein 8
chr8	3008315	C	T	stop_gained	itf08g04510	AT5G47820	P-loop containing nucleoside triphosphate hydrolases superfamily protein
chr8	3533768	A	T	splice_acceptor_variant	itf08g05230	AT1G58470	RNA-binding protein 1
chr8	3641810	G	A	stop_gained	itf08g05380	AT4G27290	S-locus lectin protein kinase family protein
chr8	3651819	G	T	stop_gained	itf08g05390	AT4G27290	S-locus lectin protein kinase family protein
chr8	3738932	G	T	stop_gained	itf08g05520	AT4G27290	S-locus lectin protein kinase family protein
chr8	3797458	T	A	stop_gained	itf08g05580	-	-
chr8	4042568	G	T	stop_gained	itf08g05770	AT1G09890	Rhamnogalacturonate lyase family protein
chr8	4100950	C	T	start_lost	itf08g05850	-	-
chr8	4192697	G	C	stop_gained	itf08g05990	AT4G24560	ubiquitin-specific protease 16
chr8	4322360	T	A	stop_gained	itf08g06180	AT5G27460	Tetratricopeptide repeat (TPR)-like superfamily protein
chr8	4397218	G	T	stop_gained	itf08g06270	AT1G03910	CACTIN (CTN)
chr8	4491814	G	A	splice_donor_variant	itf08g06350	AT4G13400	2-oxoglutarate (2OG) and Fe(II)-dependent oxygenase superfamily protein
chr8	4523998	A	T	stop_lost	itf08g06380	AT4G28830	S-adenosyl-L-methionine-dependent methyltransferases superfamily protein
chr8	4564515	G	T	stop_gained	itf08g06420	AT4G28880	casein kinase I-like 3
chr8	4600680	G	A	stop_gained	itf08g06480	AT4G29750	CRS1 / YhbY (CRM) domain-containing protein
chr8	4606405	G	T	stop_gained	itf08g06490	-	-
chr8	4697112	A	T	stop_lost	itf08g06600	AT4G19490	VPS54
chr8	4705047	T	C	stop_lost	itf08g06610	-	-
chr8	4880393	C	T	stop_gained	itf08g06790	AT5G45030	Trypsin family protein
chr8	4896730	T	A	stop_gained	itf08g06830	AT2G35140	DCD (Development and Cell Death) domain protein
chr8	4917906	A	G	splice_acceptor_variant	itf08g06880	AT2G35120	Single hybrid motif superfamily protein
chr8	5060776	C	T	stop_gained	itf08g07080	AT4G15090	FRS (FAR1 Related Sequences) transcription factor family
chr8	5098966	A	T	stop_gained	itf08g07120	AT4G20030	RNA-binding (RRM/RBD/RNP motifs) family protein
chr8	5504754	C	T	stop_gained	itf08g07560	-	-
chr8	5761557	G	A	stop_gained	itf08g07820	AT4G24040	trehalase 1
chr8	5814325	G	A	stop_gained	itf08g07850	AT4G10850	Nodulin MtN3 family protein
chr8	6054594	G	A	stop_gained	itf08g08050	AT2G23070	Protein kinase superfamily protein
chr8	6154912	G	A	splice_donor_variant	itf08g08130	AT4G23850	AMP-dependent synthetase and ligase family protein
chr8	6206279	G	T	stop_gained	itf08g08190	AT3G61670	Protein of unknown function (DUF3133)
chr8	6260638	A	G	start_lost	itf08g08270	-	-
chr8	6299800	G	T	stop_gained	itf08g08300	AT1G48030	mitochondrial lipoamide dehydrogenase 1
chr8	6374295	G	C	splice_donor_variant	itf08g08340	AT3G61590	Galactose oxidase/kelch repeat superfamily protein
chr8	6825621	G	A	stop_gained	itf08g08790	AT1G12460	Leucine-rich repeat protein kinase family protein
chr8	6904540	G	A	splice_donor_variant	itf08g08910	AT4G22890	PGR5-LIKE A
chr8	7167811	C	T	stop_gained	itf08g09210	AT2G38120	Transmembrane amino acid transporter family protein
chr8	7436844	G	A	stop_gained	itf08g09390	-	-
chr8	7519641	T	G	stop_gained	itf08g09490	AT5G35810	Ankyrin repeat family protein
chr8	7760736	G	A	stop_gained	itf08g09700	AT2G25710	holocarboxylase synthase 1
chr8	7765314	T	A	stop_gained	itf08g09710	-	-
chr8	7812359	C	A	stop_gained	itf08g09750	AT5G36930	Disease resistance protein (TIR-NBS-LRR class) family
chr8	8565069	T	C	start_lost	itf08g10250	AT4G39170	Sec14p-like phosphatidylinositol transfer family protein
chr8	8938741	G	A	stop_gained	itf08g10540	-	-
chr8	10169165	C	A	start_lost	itf08g11500	AT1G13160	ARM repeat superfamily protein
chr8	10397884	G	A	splice_acceptor_variant	itf08g11670	-	-
chr8	10530545	G	T	stop_gained	itf08g11800	AT1G10550	xyloglucan:xyloglucosyl transferase 33
chr8	10843847	G	T	stop_gained	itf08g11990	-	-
chr8	11016818	T	C	splice_donor_variant	itf08g12100	AT1G31220	Formyl transferase
chr8	11524730	T	G	stop_gained	itf08g12590	AT4G00100	ribosomal protein S13A
chr8	11689561	A	T	stop_gained	itf08g12730	AT1G27170	transmembrane receptors;ATP binding
chr8	11788720	C	T	stop_gained	itf08g12830	AT1G64570	Homeodomain-like superfamily protein
chr8	12225204	C	T	stop_gained	itf08g13240	-	-
chr8	12322566	A	G	start_lost	itf08g13370	AT5G24800	basic leucine zipper 9
chr8	13706361	G	T	stop_gained	itf08g14310	AT1G12990	beta-1,4-N-acetylglucosaminyltransferase family protein
chr8	14035488	G	A	stop_gained	itf08g14490	AT5G56130	Transducin/WD40 repeat-like superfamily protein
chr8	14573735	C	A	stop_gained	itf08g14850	AT1G10630	ADP-ribosylation factor A1F
chr8	15116434	C	T	stop_gained	itf08g15620	AT1G34270	Exostosin family protein
chr8	15322992	G	C	stop_gained	itf08g15880	AT1G74690	IQ-domain 31
chr8	15509950	G	A	stop_gained	itf08g16130	-	-
chr8	15521841	C	A	splice_acceptor_variant	itf08g16140	AT5G44710	37S ribosomal protein S27
chr8	15654574	A	G	start_lost	itf08g16310	AT1G74790	catalytics
chr8	15789350	C	T	stop_gained	itf08g16430	AT1G27180	disease resistance protein (TIR-NBS-LRR class), putative
chr8	16157265	G	A	stop_gained	itf08g16680	-	-
chr8	16270280	C	T	stop_gained	itf08g16800	-	-
chr8	17523845	C	T	stop_gained	itf08g17430	AT1G24340	FAD/NAD(P)-binding oxidoreductase family protein
chr8	17879772	G	T	stop_gained	itf08g17690	AT1G67720	Leucine-rich repeat protein kinase family protein
chr8	18567616	G	A	stop_gained	itf08g18270	-	-
chr8	18653896	C	T	stop_gained	itf08g18360	AT1G78910	Pseudouridine synthase family protein
chr8	19490707	T	A	stop_gained	itf08g19120	AT4G00330	calmodulin-binding receptor-like cytoplasmic kinase 2
chr9	11871	T	A	stop_lost	itf09g00020	AT1G17760	Tetratricopeptide repeat (TPR)-like superfamily protein
chr9	41650	C	A	stop_gained	itf09g00070	AT2G17290	Calcium-dependent protein kinase family protein
chr9	299077	G	A	stop_gained	itf09g00650	AT2G21120	Protein of unknown function (DUF803)
chr9	317086	G	T	stop_gained	itf09g00700	AT3G19860	basic helix-loop-helix (bHLH) DNA-binding superfamily protein
chr9	354220	T	A	stop_gained	itf09g00820	AT4G34740	GLN phosphoribosyl pyrophosphate amidotransferase 2
chr9	389272	T	A	stop_gained	itf09g00890	AT4G38970	fructose-bisphosphate aldolase 2
chr9	437685	A	T	stop_gained	itf09g00980	AT2G21370	xylulose kinase-1
chr9	444697	T	C	splice_donor_variant	itf09g00990	AT4G39050	Kinesin motor family protein
chr9	493086	C	G	stop_lost	itf09g01080	AT4G39150	DNAJ heat shock N-terminal domain-containing protein
chr9	576078	A	C	splice_donor_variant	itf09g01230	AT3G50860	Clathrin adaptor complex small chain family protein
chr9	666263	A	C	start_lost	itf09g01420	AT3G50810	Uncharacterised protein family (UPF0497)
chr9	798617	A	T	splice_acceptor_variant	itf09g01660	AT1G49630	presequence protease 2
chr9	860361	C	T	stop_gained	itf09g01770	AT1G49710	fucosyltransferase 12
chr9	900568	A	T	stop_gained	itf09g01850	AT2G23360	Plant protein of unknown function (DUF869)
chr9	1024244	C	A	stop_gained	itf09g02170	AT3G19510	Homeodomain-like protein with RING/FYVE/PHD-type zinc finger domain
chr9	1062448	G	A	stop_gained	itf09g02230	AT4G34280	transducin family protein / WD-40 repeat family protein
chr9	1232780	G	A	stop_gained	itf09g02590	AT1G33540	serine carboxypeptidase-like 18
chr9	1428833	G	A	stop_gained	itf09g02990	AT5G09570	Cox19-like CHCH family protein
chr9	1512840	G	T	stop_lost	itf09g03220	AT5G64340	sequence-specific DNA binding transcription factors;transcription regulators
chr9	1608341	G	T	stop_gained	itf09g03410	AT1G22310	methyl-CPG-binding domain 8
chr9	1638614	T	C	splice_acceptor_variant	itf09g03480	AT5G64220	Calmodulin-binding transcription activator protein with CG-1 and Ankyrin domains
chr9	1661706	A	G	start_lost	itf09g03510	AT5G64170	dentin sialophosphoprotein-related
chr9	1764120	G	T	stop_gained	itf09g03670	AT4G15010	Mitochondrial substrate carrier family protein
chr9	1773429	C	G	stop_gained	itf09g03690	AT3G26420	RNA-binding (RRM/RBD/RNP motifs) family protein with retrovirus zinc finger-like domain
chr9	1789134	A	T	stop_gained	itf09g03710	AT1G25280	tubby like protein 10
chr9	1821461	G	A	stop_gained	itf09g03780	AT5G58230	Transducin/WD40 repeat-like superfamily protein
chr9	1851859	G	A	stop_gained	itf09g03830	AT3G26070	Plastid-lipid associated protein PAP / fibrillin family protein
chr9	1888369	C	A	stop_gained	itf09g03920	AT1G60870	maternal effect embryo arrest 9
chr9	1955439	G	A	stop_gained	itf09g04030	-	-
chr9	2070808	G	T	stop_gained	itf09g04220	AT5G49960	ion channel protein
chr9	2114021	G	C	stop_gained	itf09g04310	AT1G09840	shaggy-like protein kinase 41
chr9	2120692	T	A	stop_gained	itf09g04320	AT1G57770	FAD/NAD(P)-binding oxidoreductase family protein
chr9	2141542	C	A	stop_gained	itf09g04380	AT5G63700	zinc ion binding;DNA binding
chr9	2176737	A	T	stop_lost	itf09g04420	AT5G49890	chloride channel C
chr9	2255114	T	A	splice_acceptor_variant	itf09g04520	AT5G47540	Mo25 family protein
chr9	2419569	C	T	splice_donor_variant	itf09g04820	AT4G04330	Chaperonin-like RbcX protein
chr9	2604425	G	A	stop_gained	itf09g05170	AT4G04880	adenosine/AMP deaminase family protein
chr9	2732364	G	T	stop_gained	itf09g05410	AT4G38830	cysteine-rich RLK (RECEPTOR-like protein kinase) 26
chr9	3134815	C	T	stop_gained	itf09g06100	AT4G21540	sphingosine kinase 1
chr9	3139684	A	G	splice_acceptor_variant	itf09g06110	AT4G32010	HSI2-like 1
chr9	3151895	G	T	stop_gained	itf09g06130	AT5G54310	ARF-GAP domain 5
chr9	3160992	T	A	stop_gained	itf09g06150	AT5G17570	TatD related DNase
chr9	3374007	G	A	stop_gained	itf09g06460	AT4G21660	proline-rich spliceosome-associated (PSP) family protein
chr9	3402765	G	T	stop_gained	itf09g06530	AT2G20760	Clathrin light chain protein
chr9	3453089	C	T	stop_gained	itf09g06690	AT2G20710	Tetratricopeptide repeat (TPR)-like superfamily protein
chr9	3459826	G	A	stop_gained	itf09g06710	-	-
chr9	3474468	C	G	stop_lost	itf09g06750	AT1G28240	Protein of unknown function (DUF616)
chr9	3504943	C	T	stop_gained	itf09g06790	AT5G44320	Eukaryotic translation initiation factor 3 subunit 7 (eIF-3)
chr9	3525215	T	C	splice_donor_variant	itf09g06850	AT1G28280	VQ motif-containing protein
chr9	3542718	T	A	stop_gained	itf09g06860	AT1G28260	Telomerase activating protein Est1
chr9	3558001	C	A	stop_gained	itf09g06890	AT1G28360	ERF domain protein 12
chr9	3600373	G	A	stop_gained	itf09g06960	AT1G28420	homeobox-1
chr9	3816376	G	A	stop_gained	itf09g07240	AT1G28600	GDSL-like Lipase/Acylhydrolase superfamily protein
chr9	4040704	A	G	start_lost	itf09g07520	AT4G15417	RNAse II-like 1
chr9	4051912	C	A	stop_gained	itf09g07540	AT3G21650	Protein phosphatase 2A regulatory B subunit family protein
chr9	4090485	C	A	stop_gained	itf09g07610	AT2G05790	O-Glycosyl hydrolases family 17 protein
chr9	4143552	A	G	start_lost	itf09g07710	AT2G04842	threonyl-tRNA synthetase, putative / threonine--tRNA ligase, putative
chr9	4158405	A	C	stop_gained	itf09g07750	AT2G04790	PTB domain engulfment adapter
chr9	4168816	G	T	stop_gained	itf09g07780	AT5G48150	GRAS family transcription factor
chr9	4191605	T	C	splice_donor_variant	itf09g07800	AT5G35750	histidine kinase 2
chr9	4266214	C	T	stop_gained	itf09g07950	AT3G07040	NB-ARC domain-containing disease resistance protein
chr9	4271896	A	T	stop_lost	itf09g07960	AT3G07700	Protein kinase superfamily protein
chr9	4308279	G	A	splice_acceptor_variant	itf09g08010	AT3G07660	Kinase-related protein of unknown function (DUF1296)
chr9	4786217	A	T	stop_lost	itf09g08780	AT2G27230	transcription factor-related
chr9	4862071	A	T	stop_lost	itf09g08890	-	-
chr9	4901352	G	A	splice_acceptor_variant	itf09g08980	AT5G01030	Protein of unknown function (DUF3527)
chr9	4938733	A	G	stop_lost	itf09g09050	AT2G37980	O-fucosyltransferase family protein
chr9	5137771	G	A	stop_gained	itf09g09280	AT5G01400	HEAT repeat-containing protein
chr9	5341853	G	A	stop_gained	itf09g09600	AT3G08800	ARM repeat superfamily protein
chr9	5350678	G	C	stop_gained	itf09g09620	AT5G01660	influenza virus NS1A-binding protein
chr9	5485891	G	T	stop_gained	itf09g09850	-	-
chr9	6073981	C	A	stop_gained	itf09g10800	AT1G72050	transcription factor IIIA
chr9	6189219	G	A	stop_gained	itf09g10960	AT2G40890	cytochrome P450, family 98, subfamily A, polypeptide 3
chr9	6291572	A	G	splice_acceptor_variant	itf09g11060	AT5G12250	beta-6 tubulin
chr9	6555205	C	A	stop_gained	itf09g11360	AT2G17030	F-box family protein with a domain of unknown function (DUF295)
chr9	6562677	C	A	stop_gained	itf09g11380	AT1G80270	PENTATRICOPEPTIDE REPEAT 596
chr9	6607207	G	A	stop_gained	itf09g11470	-	-
chr9	6648227	C	A	stop_gained	itf09g11530	AT3G56990	embryo sac development arrest 7
chr9	6675818	C	A	stop_gained	itf09g11560	AT5G04040	Patatin-like phospholipase family protein
chr9	7056372	C	T	stop_gained	itf09g12050	AT3G57650	lysophosphatidyl acyltransferase 2
chr9	7357028	C	T	stop_gained	itf09g12440	AT2G41945	RETARDED EMBRYO DEVELOPMENT 1 (RED1)
chr9	7435783	C	T	stop_gained	itf09g12500	AT3G23610	dual specificity protein phosphatase 1
chr9	7465218	G	A	splice_acceptor_variant	itf09g12560	AT5G18130	transmembrane protein
chr9	7553237	A	T	stop_gained	itf09g12690	AT3G20730	Tetratricopeptide repeat (TPR)-like superfamily protein
chr9	7638790	A	T	splice_donor_variant	itf09g12820	AT5G06480	Immunoglobulin E-set superfamily protein
chr9	7894057	G	T	stop_gained	itf09g13110	AT5G06260	TLD-domain containing nucleolar protein
chr9	7965284	C	A	stop_gained	itf09g13220	AT3G11590	golgin family A protein
chr9	8012685	C	T	stop_gained	itf09g13260	AT4G17390	Ribosomal protein L23/L15e family protein
chr9	8055180	C	T	stop_gained	itf09g13300	AT5G06250	AP2/B3-like transcriptional factor family protein
chr9	8223056	G	A	stop_gained	itf09g13490	AT1G57790	F-box family protein
chr9	8263280	A	T	stop_gained	itf09g13520	AT2G36220	hypothetical protein
chr9	8275988	G	A	start_lost	itf09g13540	AT3G04030	Homeodomain-like superfamily protein
chr9	8352788	C	T	stop_gained	itf09g13690	AT3G59340	Eukaryotic protein of unknown function (DUF914)
chr9	8565512	G	T	stop_gained	itf09g13880	AT2G36430	Plant protein of unknown function (DUF247)
chr9	8621311	C	T	start_lost	itf09g13950	AT2G27770	Plant protein of unknown function (DUF868)
chr9	8700455	C	T	stop_gained	itf09g14030	-	-
chr9	8701636	G	A	stop_gained	itf09g14040	AT5G04550	Protein of unknown function (DUF668)
chr9	9023639	C	T	stop_gained	itf09g14430	AT2G36830	gamma tonoplast intrinsic protein
chr9	9146599	C	A	stop_gained	itf09g14580	AT5G03430	phosphoadenosine phosphosulfate (PAPS) reductase family protein
chr9	9736679	C	T	stop_gained	itf09g15180	AT5G63110	histone deacetylase 6
chr9	9917873	T	A	stop_gained	itf09g15410	AT3G12480	nuclear factor Y, subunit C11
chr9	10509057	G	A	stop_gained	itf09g16030	-	-
chr9	10612063	G	T	stop_gained	itf09g16130	AT5G19440	NAD(P)-binding Rossmann-fold superfamily protein
chr9	10989749	G	A	stop_gained	itf09g16380	AT5G36930	Disease resistance protein (TIR-NBS-LRR class) family
chr9	11002799	G	A	splice_donor_variant	itf09g16390	AT3G23890	topoisomerase II
chr9	11013851	C	T	start_lost	itf09g16400	AT5G21080	Uncharacterized protein
chr9	11962982	A	G	stop_lost	itf09g17150	AT5G40990	GDSL lipase 1
chr9	12169053	G	T	stop_gained	itf09g17260	AT5G40990	GDSL lipase 1
chr9	12184485	T	G	stop_lost	itf09g17300	AT1G17130	Family of unknown function (DUF572)
chr9	12297994	G	T	stop_gained	itf09g17350	AT2G44500	O-fucosyltransferase family protein
chr9	12831744	A	T	stop_gained	itf09g17730	AT2G31900	myosin-like protein XIF
chr9	12933502	G	T	stop_gained	itf09g17780	AT1G08320	bZIP transcription factor family protein
chr9	13218130	G	A	stop_gained	itf09g17920	AT5G17640	Protein of unknown function (DUF1005)
chr9	14598006	G	A	splice_acceptor_variant	itf09g18930	AT2G46270	G-box binding factor 3
chr9	15508229	G	A	stop_gained	itf09g19610	-	-
chr9	15882136	G	A	stop_gained	itf09g19930	AT5G11800	K+ efflux antiporter 6
chr9	16897502	G	T	stop_gained	itf09g20510	AT4G11610	C2 calcium/lipid-binding plant phosphoribosyltransferase family protein
chr9	17929625	A	G	splice_donor_variant	itf09g21290	-	-
chr9	18259716	A	T	stop_lost	itf09g21530	AT1G01880	5'-3' exonuclease family protein
chr9	18669903	T	C	splice_donor_variant	itf09g21930	-	-
chr9	18747648	C	A	splice_donor_variant	itf09g21990	AT1G02080	transcription regulators
chr9	19109670	C	A	stop_gained	itf09g22360	AT1G02090	Proteasome component (PCI) domain protein
chr9	19243381	C	A	stop_gained	itf09g22510	AT5G42080	dynamin-like protein
chr9	19250819	C	G	stop_gained	itf09g22520	AT4G01000	Ubiquitin-like superfamily protein
chr9	19255240	A	G	stop_lost	itf09g22530	AT4G01000	Ubiquitin-like superfamily protein
chr9	19267074	C	T	stop_gained	itf09g22540	AT4G01000	Ubiquitin-like superfamily protein
chr9	19351365	A	C	stop_gained	itf09g22600	AT2G46915	Protein of unknown function (DUF3754)
chr9	19399269	G	T	stop_gained	itf09g22640	AT3G07930	DNA glycosylase superfamily protein
chr9	20195272	G	A	stop_gained	itf09g23250	AT1G54460	TPX2 (targeting protein for Xklp2) protein family
chr9	20264877	A	G	splice_acceptor_variant	itf09g23330	AT3G04610	RNA-binding KH domain-containing protein
chr9	20331853	G	A	stop_gained	itf09g23430	AT5G04930	aminophospholipid ATPase 1
chr9	20889132	G	T	stop_gained	itf09g24460	-	-
chr9	21053774	T	A	stop_gained	itf09g24600	AT3G09470	Major facilitator superfamily protein
chr9	21106446	T	A	stop_gained	itf09g24620	AT1G73460	Protein kinase superfamily protein
chr9	21575482	T	A	splice_acceptor_variant	itf09g25010	AT1G32330	heat shock transcription factor A1D
chr9	21583456	T	A	stop_lost	itf09g25020	-	-
chr9	21744059	T	A	splice_acceptor_variant	itf09g25140	AT5G46800	Mitochondrial substrate carrier family protein
chr9	22278050	G	T	stop_gained	itf09g25650	AT1G05490	chromatin remodeling 31
chr9	22288039	C	A	splice_donor_variant	itf09g25660	AT4G17080	Histone H3 K4-specific methyltransferase SET7/9 family protein
chr9	22712494	G	A	stop_gained	itf09g26320	AT5G47580	ALTERED SEED GERMINATION 7 (ASG7)
chr9	22870001	G	T	stop_gained	itf09g26530	-	-
chr9	22991178	C	G	stop_gained	itf09g26710	AT1G63430	Leucine-rich repeat protein kinase family protein
chr9	23057185	G	T	stop_gained	itf09g26850	AT2G31880	Leucine-rich repeat protein kinase family protein
chr9	23204490	C	T	stop_gained	itf09g27060	AT1G14990	transmembrane protein
chr9	23332001	T	A	stop_gained	itf09g27250	-	-
chr10	326067	A	T	stop_gained	itf10g00180	AT1G21790	TRAM, LAG1 and CLN8 (TLC) lipid-sensing domain containing protein
chr10	406266	G	A	stop_gained	itf10g00300	AT1G69400	Transducin/WD40 repeat-like superfamily protein
chr10	519940	A	T	start_lost	itf10g00500	AT4G31010	RNA-binding CRS1 / YhbY (CRM) domain-containing protein
chr10	800150	T	A	stop_gained	itf10g00890	AT1G20340	Cupredoxin superfamily protein
chr10	863355	G	A	stop_gained	itf10g01000	AT2G17030	F-box family protein with a domain of unknown function (DUF295)
chr10	889253	C	A	stop_gained	itf10g01060	AT1G76270	O-fucosyltransferase family protein
chr10	940109	G	T	stop_gained	itf10g01140	AT1G20590	Cyclin family protein
chr10	941949	T	A	stop_gained	itf10g01150	-	-
chr10	1074209	T	A	stop_gained	itf10g01300	-	-
chr10	1108896	T	A	stop_gained	itf10g01350	AT2G33700	Protein phosphatase 2C family protein
chr10	1146493	C	T	stop_gained	itf10g01390	AT2G33640	DHHC-type zinc finger family protein
chr10	1545090	A	C	stop_lost	itf10g01870	AT4G15180	SET domain protein 2
chr10	1689275	C	A	stop_gained	itf10g02130	AT3G21810	Zinc finger C-x8-C-x5-C-x3-H type family protein
chr10	2044999	C	T	splice_acceptor_variant	itf10g02530	AT1G29170	SCAR family protein
chr10	2175165	C	T	splice_acceptor_variant	itf10g02640	-	-
chr10	2313306	T	C	stop_lost	itf10g02790	AT3G14460	LRR and NB-ARC domains-containing disease resistance protein
chr10	2344968	A	C	splice_acceptor_variant	itf10g02820	AT4G39630	translation initiation factor
chr10	2506742	C	T	stop_gained	itf10g02980	AT4G18820	AAA-type ATPase family protein
chr10	2544559	T	A	stop_lost	itf10g03010	-	-
chr10	2594450	T	A	stop_gained	itf10g03110	AT1G29750	receptor-like kinase in flowers 1
chr10	2685643	A	T	stop_gained	itf10g03170	-	-
chr10	3096099	G	C	stop_gained	itf10g03580	-	-
chr10	3097811	C	A	splice_donor_variant	itf10g03590	AT1G03540	Pentatricopeptide repeat (PPR-like) superfamily protein
chr10	3252769	T	C	stop_lost	itf10g03740	-	-
chr10	3468006	C	A	splice_acceptor_variant	itf10g04010	AT2G34450	HMG-box (high mobility group) DNA-binding family protein
chr10	3489287	C	A	stop_lost	itf10g04030	AT1G30480	D111/G-patch domain-containing protein
chr10	3547967	C	A	stop_gained	itf10g04090	AT4G18270	translocase 11
chr10	3676981	G	T	stop_gained	itf10g04200	-	-
chr10	4283477	A	T	stop_gained	itf10g04680	AT4G18370	DEGP protease 5
chr10	4337215	C	A	stop_gained	itf10g04710	AT1G30220	inositol transporter 2
chr10	4414709	G	A	stop_gained	itf10g04770	AT4G18400	hypothetical protein
chr10	4473196	G	A	stop_gained	itf10g04840	AT1G30280	Chaperone DnaJ-domain superfamily protein
chr10	4580429	A	T	stop_gained	itf10g04870	AT1G30360	Early-responsive to dehydration stress protein (ERD4)
chr10	4762847	A	T	stop_gained	itf10g05020	AT5G60190	Cysteine proteinases superfamily protein
chr10	4886822	G	T	stop_gained	itf10g05110	AT2G34660	multidrug resistance-associated protein 2
chr10	4938363	G	A	stop_gained	itf10g05150	AT1G30410	multidrug resistance-associated protein 13
chr10	4950023	C	A	stop_gained	itf10g05160	AT1G30400	multidrug resistance-associated protein 1
chr10	5066621	C	A	stop_gained	itf10g05240	AT4G19600	Cyclin family protein
chr10	5108538	G	T	stop_gained	itf10g05270	AT2G34680	Outer arm dynein light chain 1 protein
chr10	5167583	G	T	stop_gained	itf10g05330	AT1G30460	cleavage and polyadenylation specificity factor 30
chr10	5669973	T	A	stop_gained	itf10g05720	AT4G20880	ethylene-responsive nuclear protein / ethylene-regulated nuclear protein (ERT2)
chr10	6065462	G	A	stop_gained	itf10g06110	AT1G30610	pentatricopeptide (PPR) repeat-containing protein
chr10	6821093	A	T	stop_gained	itf10g06640	AT4G19640	Ras-related small GTP-binding family protein
chr10	6842252	T	A	stop_gained	itf10g06650	AT4G19650	Mitochondrial transcription termination factor family protein
chr10	7463548	G	T	stop_gained	itf10g06990	AT1G20610	Cyclin B2;3
chr10	7787494	A	G	stop_lost	itf10g07240	-	-
chr10	9089064	C	G	stop_gained	itf10g08170	AT5G20350	Ankyrin repeat family protein with DHHC zinc finger domain
chr10	9129205	C	T	stop_gained	itf10g08210	AT5G35080	OS9 (OS9)
chr10	9451008	A	T	stop_gained	itf10g08440	AT5G50400	purple acid phosphatase 27
chr10	10203425	C	T	stop_gained	itf10g08790	AT1G30970	zinc finger (C2H2 type) family protein
chr10	12037545	C	G	stop_gained	itf10g10010	AT1G05680	Uridine diphosphate glycosyltransferase 74E2
chr10	13477303	G	A	stop_gained	itf10g11030	AT1G67500	recovery protein 3
chr10	13554828	C	A	stop_gained	itf10g11100	AT2G04795	hypothetical protein
chr10	14025647	A	T	stop_lost	itf10g11550	AT3G62770	Transducin/WD40 repeat-like superfamily protein
chr10	14921341	G	T	stop_gained	itf10g12340	-	-
chr10	14924432	G	T	stop_gained	itf10g12350	AT3G05670	RING/U-box protein
chr10	15116955	G	A	stop_gained	itf10g12550	AT3G16950	lipoamide dehydrogenase 1
chr10	15388705	C	A	stop_gained	itf10g12770	AT3G62420	basic region/leucine zipper motif 53
chr10	15502358	C	T	stop_gained	itf10g12950	AT4G13750	Histidine kinase-, DNA gyrase B-, and HSP90-like ATPase family protein
chr10	15774714	C	A	stop_gained	itf10g13160	AT4G14880	O-acetylserine (thiol) lyase (OAS-TL) isoform A1
chr10	16139130	C	A	stop_gained	itf10g13470	AT5G26680	5'-3' exonuclease family protein
chr10	16301798	T	C	splice_acceptor_variant	itf10g13660	AT3G17860	jasmonate-zim-domain protein 3
chr10	16363083	G	A	stop_gained	itf10g13680	AT3G17830	Molecular chaperone Hsp40/DnaJ family protein
chr10	16475961	C	A	stop_gained	itf10g13760	AT5G61990	Pentatricopeptide repeat (PPR) superfamily protein
chr10	16541730	G	A	stop_gained	itf10g13830	AT5G61865	hypothetical protein
chr10	16768135	A	T	stop_gained	itf10g14050	AT1G16880	uridylyltransferase-related
chr10	16797039	T	A	stop_gained	itf10g14110	AT2G20830	transferases;folic acid binding
chr10	17032561	T	G	stop_lost	itf10g14420	AT1G80940	Snf1 kinase interactor-like protein
chr10	17048527	G	A	stop_gained	itf10g14430	AT1G16830	Pentatricopeptide repeat (PPR) superfamily protein
chr10	17147517	A	T	stop_gained	itf10g14570	AT5G57970	DNA glycosylase superfamily protein
chr10	17348601	T	A	stop_lost	itf10g14830	AT1G15860	Domain of unknown function (DUF298)
chr10	17498931	C	T	stop_gained	itf10g15010	AT1G80010	FAR1-related sequence 8
chr10	17609862	C	T	start_lost	itf10g15160	AT1G15340	methyl-CPG-binding domain 10
chr10	17635657	G	C	stop_gained	itf10g15210	AT1G52590	Putative thiol-disulphide oxidoreductase DCC
chr10	17660636	T	A	stop_gained	itf10g15250	AT1G75060	SAP30 FUNCTION-RELATED 1 (AFR1)
chr10	17770900	G	T	stop_gained	itf10g15330	AT1G63850	BTB/POZ domain-containing protein
chr10	18064363	C	A	stop_gained	itf10g15570	AT5G41620	intracellular protein transporter USO1-like protein
chr10	18399418	G	T	stop_lost	itf10g16010	-	-
chr10	18403103	G	T	stop_gained	itf10g16020	AT5G41850	alpha/beta-Hydrolases superfamily protein
chr10	18721682	C	T	stop_gained	itf10g16360	AT5G24320	Transducin/WD40 repeat-like superfamily protein
chr10	18764755	T	A	stop_gained	itf10g16400	AT5G41990	with no lysine (K) kinase 8
chr10	19014535	G	A	splice_donor_variant	itf10g16750	AT1G10390	Nucleoporin autopeptidase
chr10	19051758	A	G	splice_donor_variant	itf10g16790	AT1G30820	CTP synthase family protein
chr10	19101522	G	T	stop_gained	itf10g16800	AT4G20270	Leucine-rich receptor-like protein kinase family protein
chr10	19275421	C	T	stop_gained	itf10g17060	AT2G35010	thioredoxin O1
chr10	19409104	C	A	stop_lost	itf10g17180	AT5G52210	GTP-binding protein 1
chr10	19842641	A	G	start_lost	itf10g17830	AT1G30450	cation-chloride co-transporter 1
chr10	20020053	C	T	splice_acceptor_variant	itf10g18020	AT2G05990	NAD(P)-binding Rossmann-fold superfamily protein
chr10	20030173	G	T	stop_gained	itf10g18030	AT4G18390	TEOSINTE BRANCHED 1, cycloidea and PCF transcription factor 2
chr10	20125031	G	A	stop_gained	itf10g18130	-	-
chr10	20128275	C	T	stop_gained	itf10g18140	AT5G52630	mitochondrial RNAediting factor 1
chr10	20337156	C	T	stop_gained	itf10g18540	AT4G18975	Pentatricopeptide repeat (PPR) superfamily protein
chr10	20400603	C	A	stop_gained	itf10g18600	AT3G14840	Leucine-rich repeat transmembrane protein kinase
chr10	20649741	T	C	stop_lost	itf10g18830	AT1G30130	DUF1365 family protein
chr10	21230318	A	T	stop_gained	itf10g19320	AT1G29120	Hydrolase-like protein family
chr10	21607561	T	C	splice_donor_variant	itf10g19920	AT3G05700	Drought-responsive family protein
chr10	21672734	C	A	stop_gained	itf10g19950	AT1G28310	Dof-type zinc finger DNA-binding family protein
chr10	21782538	A	T	stop_gained	itf10g20080	AT1G02680	TBP-associated factor 13
chr10	21787973	T	A	stop_gained	itf10g20090	AT1G65070	DNA mismatch repair protein MutS, type 2
chr10	21940536	T	C	start_lost	itf10g20300	AT1G61150	LisH and RanBPM domains containing protein
chr10	22000963	T	A	stop_gained	itf10g20390	AT5G54390	HAL2-like
chr10	22013044	G	A	stop_gained	itf10g20410	AT2G28470	beta-galactosidase 8
chr10	22092932	G	T	stop_gained	itf10g20560	AT1G61620	phosphoinositide binding
chr10	22141597	C	T	stop_gained	itf10g20640	AT4G21380	receptor kinase 3
chr10	22247217	G	A	stop_gained	itf10g20800	AT1G61690	phosphoinositide binding
chr10	22441834	C	T	stop_gained	itf10g21150	AT1G11820	O-Glycosyl hydrolases family 17 protein
chr10	22513255	T	C	start_lost	itf10g21310	AT4G04350	tRNA synthetase class I (I, L, M and V) family protein
chr10	22590723	A	T	stop_gained	itf10g21420	AT2G32950	Transducin/WD40 repeat-like superfamily protein
chr10	22796671	C	T	stop_gained	itf10g21800	AT3G11730	Ras-related small GTP-binding family protein
chr10	22979452	G	A	stop_gained	itf10g22140	AT1G10910	Pentatricopeptide repeat (PPR) superfamily protein
chr10	22986192	C	T	stop_gained	itf10g22150	AT4G36090	oxidoreductase, 2OG-Fe(II) oxygenase family protein
chr10	23017514	G	T	start_lost	itf10g22180	AT1G09580	emp24/gp25L/p24 family/GOLD family protein
chr10	23051474	A	G	stop_lost	itf10g22270	AT3G59670	elongation factor
chr10	23122407	A	T	stop_gained	itf10g22380	AT1G03970	G-box binding factor 4
chr10	23336975	C	T	stop_gained	itf10g22800	AT1G62830	LSD1-like 1
chr10	23386825	G	A	stop_gained	itf10g22890	AT4G10490	2-oxoglutarate (2OG) and Fe(II)-dependent oxygenase superfamily protein
chr10	23396132	T	A	stop_lost	itf10g22910	AT1G12680	phosphoenolpyruvate carboxylase-related kinase 2
chr10	23400600	C	T	stop_gained	itf10g22950	AT5G64350	FK506-binding protein 12
chr10	23433924	C	A	stop_gained	itf10g23030	AT2G22570	nicotinamidase 1
chr10	23579289	A	G	stop_lost	itf10g23410	AT5G10550	global transcription factor group E2
chr10	23790792	G	A	stop_gained	itf10g23870	AT3G19540	Protein of unknown function (DUF620)
chr10	24125184	C	A	stop_gained	itf10g24620	AT3G18930	RING/U-box superfamily protein
chr10	24159045	C	A	stop_gained	itf10g24730	AT1G19310	RING/U-box superfamily protein
chr10	24184807	G	T	stop_gained	itf10g24780	AT3G18870	Mitochondrial transcription termination factor family protein
chr10	24203393	G	T	stop_gained	itf10g24830	AT1G63850	BTB/POZ domain-containing protein
chr10	24245126	T	A	stop_gained	itf10g24920	AT3G50930	cytochrome BC1 synthesis
chr10	24548998	T	A	stop_gained	itf10g25460	AT2G21120	Protein of unknown function (DUF803)
chr10	24609345	A	C	splice_donor_variant	itf10g25570	AT4G35000	ascorbate peroxidase 3
chr10	24614403	C	T	stop_gained	itf10g25580	AT2G20990	synaptotagmin A
chr10	24638219	A	G	start_lost	itf10g25610	AT4G35040	Basic-leucine zipper (bZIP) transcription factor family protein
chr10	24642720	C	T	stop_gained	itf10g25620	AT2G16780	Transducin family protein / WD-40 repeat family protein
chr10	24701411	C	T	stop_gained	itf10g25700	AT5G22800	Alanyl-tRNA synthetase, class IIc
chr11	80343	G	T	splice_acceptor_variant	itf11g00120	AT3G06810	acyl-CoA dehydrogenase-related
chr11	126460	C	T	stop_gained	itf11g00210	AT2G46230	PIN domain-like family protein
chr11	128809	C	A	stop_gained	itf11g00220	AT4G01210	glycosyl transferase family 1 protein
chr11	144996	C	A	stop_gained	itf11g00250	AT3G61580	Fatty acid/sphingolipid desaturase
chr11	175098	C	T	stop_gained	itf11g00320	AT2G46090	Diacylglycerol kinase family protein
chr11	192800	G	A	stop_gained	itf11g00370	AT2G46080	BYPASS 2 (BPS2)
chr11	222851	C	T	stop_gained	itf11g00440	AT4G29910	origin recognition complex protein 5
chr11	297850	C	A	stop_gained	itf11g00620	AT1G23740	Oxidoreductase, zinc-binding dehydrogenase family protein
chr11	403164	G	A	stop_gained	itf11g00840	AT4G22990	Major Facilitator Superfamily with SPX (SYG1/Pho81/XPR1) domain-containing protein
chr11	569367	T	A	stop_gained	itf11g01210	-	-
chr11	787102	C	A	stop_gained	itf11g01550	AT2G44760	Domain of unknown function (DUF3598)
chr11	816845	A	T	stop_gained	itf11g01610	AT2G44730	Alcohol dehydrogenase transcription factor Myb/SANT-like family protein
chr11	820887	G	A	stop_gained	itf11g01620	AT2G44710	RNA-binding (RRM/RBD/RNP motifs) family protein
chr11	831666	A	T	stop_gained	itf11g01640	AT2G44680	casein kinase II beta subunit 4
chr11	844042	G	C	stop_lost	itf11g01660	AT3G60240	eukaryotic translation initiation factor 4G
chr11	912616	G	T	stop_gained	itf11g01790	AT4G17800	Predicted AT-hook DNA-binding family protein
chr11	929498	G	A	stop_gained	itf11g01830	AT5G27740	ATPase family associated with various cellular activities (AAA)
chr11	951310	T	A	stop_gained	itf11g01880	AT5G17690	like heterochromatin protein (LHP1)
chr11	957044	T	C	stop_lost	itf11g01900	AT3G03600	ribosomal protein S2
chr11	1023453	G	T	stop_gained	itf11g02040	AT3G08020	PHD finger family protein
chr11	1127081	T	A	stop_gained	itf11g02280	AT5G13800	pheophytinase
chr11	1223595	C	A	stop_gained	itf11g02410	AT2G38780	cytochrome C oxidase subunit
chr11	1260814	G	T	stop_gained	itf11g02500	AT3G54470	uridine 5'-monophosphate synthase / UMP synthase (PYRE-F) (UMPS)
chr11	1450019	C	A	stop_gained	itf11g02820	AT4G20010	plastid transcriptionally active 9
chr11	1487826	C	T	stop_gained	itf11g02910	-	-
chr11	1488894	G	T	stop_gained	itf11g02920	AT5G03170	FASCICLIN-like arabinogalactan-protein 11
chr11	1500216	C	A	start_lost	itf11g02950	-	-
chr11	1572396	T	A	stop_gained	itf11g03090	AT1G17110	ubiquitin-specific protease 15
chr11	1617722	C	T	stop_gained	itf11g03170	AT1G78420	RING/U-box superfamily protein
chr11	1651331	C	T	splice_donor_variant	itf11g03210	AT1G16570	UDP-Glycosyltransferase superfamily protein
chr11	1911053	A	G	splice_acceptor_variant	itf11g03620	AT2G42610	Protein of unknown function (DUF640)
chr11	1921499	A	G	stop_lost	itf11g03640	AT3G58640	Mitogen activated protein kinase kinase kinase-related
chr11	1979190	A	T	stop_gained	itf11g03770	AT3G14690	cytochrome P450, family 72, subfamily A, polypeptide 15
chr11	2000452	A	T	stop_gained	itf11g03810	-	-
chr11	2012674	A	T	stop_gained	itf11g03850	AT1G06460	alpha-crystallin domain 32.1
chr11	2351474	G	T	stop_gained	itf11g04540	AT4G03560	two-pore channel 1
chr11	2354079	A	T	stop_lost	itf11g04550	-	-
chr11	2519022	T	C	splice_acceptor_variant	itf11g04800	AT2G20820	hypothetical protein
chr11	2723105	T	C	splice_donor_variant	itf11g05230	AT4G21390	S-locus lectin protein kinase family protein
chr11	2856916	G	A	stop_gained	itf11g05510	AT1G11790	arogenate dehydratase 1
chr11	3250900	T	A	stop_gained	itf11g06230	AT1G56110	homolog of nucleolar protein NOP56
chr11	3255918	T	C	splice_donor_variant	itf11g06240	AT5G63460	SAP domain-containing protein
chr11	3399710	G	A	stop_gained	itf11g06450	AT2G04360	transmembrane protein
chr11	3442481	T	A	stop_gained	itf11g06510	AT3G07870	F-box and associated interaction domains-containing protein
chr11	3571884	G	A	stop_gained	itf11g06730	AT3G04350	Plant protein of unknown function (DUF946)
chr11	3640297	C	T	splice_acceptor_variant	itf11g06870	AT2G28550	related to AP2.7
chr11	3838146	A	G	splice_donor_variant	itf11g07120	AT4G25030	NON HOST RESISTANCE 2B (ATNHR2B)
chr11	3887745	G	A	stop_gained	itf11g07200	AT5G17530	phosphoglucosamine mutase family protein
chr11	3970009	A	T	stop_gained	itf11g07360	AT3G09830	Protein kinase superfamily protein
chr11	3980534	C	G	stop_gained	itf11g07370	AT5G04250	Cysteine proteinases superfamily protein
chr11	4113449	A	G	start_lost	itf11g07550	AT5G04310	Pectin lyase-like superfamily protein
chr11	4487503	G	T	stop_gained	itf11g08030	AT3G20270	lipid-binding serum glycoprotein family protein
chr11	4525383	C	T	start_lost	itf11g08080	AT1G51560	Pyridoxamine 5'-phosphate oxidase family protein
chr11	4682875	G	C	splice_donor_variant	itf11g08350	AT1G53910	related to AP2 12
chr11	4688697	C	G	splice_acceptor_variant	itf11g08370	AT1G54050	HSP20-like chaperones superfamily protein
chr11	4933648	G	A	splice_acceptor_variant	itf11g08680	AT1G54170	CTC-interacting domain 3
chr11	4993966	G	A	stop_gained	itf11g08730	AT5G57020	myristoyl-CoA:protein N-myristoyltransferase
chr11	5006137	G	T	stop_gained	itf11g08760	AT1G17500	ATPase E1-E2 type family protein / haloacid dehalogenase-like hydrolase family protein
chr11	5032851	A	T	splice_donor_variant	itf11g08800	AT1G72880	Survival protein SurE-like phosphatase/nucleotidase
chr11	5040772	C	G	stop_lost	itf11g08810	AT3G13780	SMAD/FHA domain-containing protein
chr11	5048923	C	A	stop_gained	itf11g08840	AT3G13860	heat shock protein 60-3A
chr11	5236085	T	G	splice_donor_variant	itf11g09100	AT1G51965	ABA Overly-Sensitive 5
chr11	5479660	G	A	stop_gained	itf11g09370	-	-
chr11	5501889	C	A	stop_gained	itf11g09400	AT3G16170	AMP-dependent synthetase and ligase family protein
chr11	5623735	C	T	stop_gained	itf11g09590	AT1G52360	Coatomer, beta' subunit
chr11	6158020	T	A	stop_gained	itf11g10390	AT1G79720	Eukaryotic aspartyl protease family protein
chr11	6299183	G	T	stop_gained	itf11g10560	AT2G25110	stromal cell-derived factor 2-like protein precursor
chr11	6468669	A	G	splice_acceptor_variant	itf11g10760	AT5G61830	NAD(P)-binding Rossmann-fold superfamily protein
chr11	6497416	G	T	stop_gained	itf11g10800	-	-
chr11	6564084	G	T	stop_gained	itf11g10870	AT5G62000	auxin response factor 2
chr11	6601469	T	A	stop_gained	itf11g10890	AT5G42390	Insulinase (Peptidase family M16) family protein
chr11	6691447	A	T	stop_lost	itf11g10970	AT3G17880	tetraticopeptide domain-containing thioredoxin
chr11	6744862	G	T	stop_gained	itf11g11040	-	-
chr11	6888864	C	T	stop_gained	itf11g11180	AT1G77320	transcription coactivators
chr11	6937807	T	C	stop_lost	itf11g11250	AT1G18030	Protein phosphatase 2C family protein
chr11	7113290	G	C	splice_donor_variant	itf11g11460	AT1G48830	Ribosomal protein S7e family protein
chr11	7245419	G	T	stop_gained	itf11g11550	AT3G54690	Sugar isomerase (SIS) family protein
chr11	7514543	T	G	stop_lost	itf11g11800	AT5G24530	2-oxoglutarate (2OG) and Fe(II)-dependent oxygenase superfamily protein
chr11	7694374	A	G	start_lost	itf11g12040	AT5G35520	minichromosome instability 12 (mis12)-like
chr11	7772545	C	A	stop_gained	itf11g12120	AT2G29260	NAD(P)-binding Rossmann-fold superfamily protein
chr11	8471299	A	T	stop_gained	itf11g12830	AT5G39040	transporter associated with antigen processing protein 2
chr11	8511314	C	A	stop_gained	itf11g12850	AT1G74210	PLC-like phosphodiesterases superfamily protein
chr11	8579332	C	T	stop_gained	itf11g12960	AT5G61040	hypothetical protein
chr11	8624032	G	T	stop_gained	itf11g13000	AT5G61140	U5 small nuclear ribonucleoprotein helicase
chr11	8800377	G	A	stop_gained	itf11g13150	AT1G26580	ELM2 domain protein
chr11	9083400	A	C	stop_gained	itf11g13350	AT4G20060	ARM repeat superfamily protein
chr11	9104968	C	T	stop_gained	itf11g13360	AT1G18660	zinc finger (C3HC4-type RING finger) family protein
chr11	9244745	A	T	stop_gained	itf11g13470	AT3G05210	nucleotide repair protein, putative
chr11	9581641	C	A	stop_gained	itf11g13740	AT4G23270	cysteine-rich RLK (RECEPTOR-like protein kinase) 19
chr11	9701371	C	A	stop_gained	itf11g13830	AT2G46550	transmembrane protein
chr11	10105774	G	A	stop_gained	itf11g14150	AT5G23110	Zinc finger, C3HC4 type (RING finger) family protein
chr11	10908013	T	C	stop_lost	itf11g14770	AT2G18290	anaphase promoting complex 10
chr11	10939360	C	T	start_lost	itf11g14790	-	-
chr11	11290363	G	A	stop_gained	itf11g15000	AT3G19990	E3 ubiquitin-protein ligase
chr11	11449112	G	A	stop_gained	itf11g15110	AT5G45160	Root hair defective 3 GTP-binding protein (RHD3)
chr11	11562325	G	A	splice_donor_variant	itf11g15200	AT5G27470	seryl-tRNA synthetase / serine--tRNA ligase
chr11	11924713	G	A	splice_donor_variant	itf11g15450	AT2G25800	Protein of unknown function (DUF810)
chr11	12304302	G	A	stop_gained	itf11g15780	-	-
chr11	12305362	T	A	stop_gained	itf11g15790	AT2G13600	Pentatricopeptide repeat (PPR) superfamily protein
chr11	13379325	A	T	stop_lost	itf11g16590	AT2G25720	hypothetical protein
chr11	14050012	C	G	stop_gained	itf11g17130	AT5G08020	RPA70-kDa subunit B
chr11	15634851	C	A	stop_gained	itf11g18400	AT5G63550	DEK domain-containing chromatin associated protein
chr11	15965180	G	A	stop_gained	itf11g18660	AT2G43240	Nucleotide-sugar transporter family protein
chr11	16087579	G	T	stop_gained	itf11g18780	AT2G43180	Phosphoenolpyruvate carboxylase family protein
chr11	16244008	G	A	stop_gained	itf11g18910	-	-
chr11	16968602	G	A	stop_gained	itf11g19590	AT3G01680	SIEVE-ELEMENT-OCCLUSION-RELATED 1 (SEOR1)
chr11	17170681	G	A	splice_donor_variant	itf11g19800	AT5G50210	quinolinate synthase
chr11	17228868	C	T	stop_gained	itf11g19870	-	-
chr11	17370598	G	T	stop_gained	itf11g20040	AT5G35450	Disease resistance protein (CC-NBS-LRR class) family
chr11	17448768	C	A	stop_gained	itf11g20100	-	-
chr11	17590361	G	A	stop_gained	itf11g20230	AT3G48210	SPC25
chr11	17632081	A	T	stop_gained	itf11g20280	AT1G50180	NB-ARC domain-containing disease resistance protein
chr11	17645125	A	T	splice_donor_variant	itf11g20300	AT1G50180	NB-ARC domain-containing disease resistance protein
chr11	17739606	T	A	splice_acceptor_variant	itf11g20400	AT3G14470	NB-ARC domain-containing disease resistance protein
chr11	17807658	G	T	stop_gained	itf11g20490	AT3G46530	NB-ARC domain-containing disease resistance protein
chr11	17841187	G	T	stop_gained	itf11g20510	AT3G46530	NB-ARC domain-containing disease resistance protein
chr11	17949818	A	T	splice_acceptor_variant	itf11g20620	-	-
chr11	18005755	G	A	stop_gained	itf11g20660	AT3G46530	NB-ARC domain-containing disease resistance protein
chr11	18066191	A	G	start_lost	itf11g20710	AT1G23710	Protein of unknown function (DUF1645)
chr11	18146993	G	C	stop_gained	itf11g20810	AT3G45740	hydrolase family protein / HAD-superfamily protein
chr11	18245253	C	A	stop_gained	itf11g20960	AT3G48050	BAH domain ;TFIIS helical bundle-like domain
chr11	18561790	C	T	stop_gained	itf11g21330	AT1G74780	Nodulin-like / Major Facilitator Superfamily protein
chr11	18576889	T	A	stop_gained	itf11g21340	AT1G18890	calcium-dependent protein kinase 1
chr11	18596798	C	A	stop_gained	itf11g21360	AT3G54000	TIP41-like protein
chr11	18621262	C	T	start_lost	itf11g21410	AT3G61860	RNA-binding (RRM/RBD/RNP motifs) family protein
chr11	18864947	G	T	stop_gained	itf11g21560	AT4G00800	transducin family protein / WD-40 repeat family protein
chr11	18928845	G	T	stop_gained	itf11g21680	AT1G01040	dicer-like 1
chr11	18953654	G	T	stop_lost	itf11g21730	AT2G18900	Transducin/WD40 repeat-like superfamily protein
chr11	19114051	G	T	stop_gained	itf11g21820	AT3G02740	Eukaryotic aspartyl protease family protein
chr12	357966	C	T	stop_gained	itf12g00540	AT5G07990	Cytochrome P450 superfamily protein
chr12	362308	G	T	stop_gained	itf12g00550	AT4G36220	ferulic acid 5-hydroxylase 1
chr12	389835	T	C	splice_acceptor_variant	itf12g00610	-	-
chr12	417687	C	A	stop_gained	itf12g00660	AT2G22250	aspartate aminotransferase
chr12	459674	T	A	stop_gained	itf12g00750	AT5G65110	acyl-CoA oxidase 2
chr12	588387	C	G	stop_gained	itf12g00940	AT1G34370	C2H2 and C2HC zinc fingers superfamily protein
chr12	599384	T	A	stop_gained	itf12g00960	AT4G38250	Transmembrane amino acid transporter family protein
chr12	607937	G	A	stop_gained	itf12g00980	AT2G17525	Pentatricopeptide repeat (PPR) superfamily protein
chr12	1133729	G	T	stop_gained	itf12g01910	AT1G06440	Ubiquitin carboxyl-terminal hydrolase family protein
chr12	1166208	C	T	splice_donor_variant	itf12g01950	AT3G02700	NC domain-containing protein-related
chr12	1317452	C	A	stop_gained	itf12g02260	AT2G39910	ARM repeat superfamily protein
chr12	1426564	A	T	stop_gained	itf12g02440	AT5G66055	ankyrin repeat protein
chr12	1668181	T	A	stop_gained	itf12g02760	AT2G17970	2-oxoglutarate (2OG) and Fe(II)-dependent oxygenase superfamily protein
chr12	1674270	A	G	stop_lost	itf12g02770	AT2G17975	zinc finger (Ran-binding) family protein
chr12	1677819	G	A	stop_gained	itf12g02780	AT2G17990	CALCIUM-DEPENDENT PROTEIN KINASE 1 ADAPTOR PROTEIN 2 (AtCAP2)
chr12	1785898	G	T	stop_gained	itf12g02900	AT4G36250	aldehyde dehydrogenase 3F1
chr12	1835277	A	G	splice_donor_variant	itf12g02990	AT5G66420	TIM-barrel signal transduction protein
chr12	1909778	G	A	stop_gained	itf12g03170	AT2G18230	pyrophosphorylase 2
chr12	1937922	A	G	stop_lost	itf12g03220	-	-
chr12	1962359	C	G	stop_gained	itf12g03270	-	-
chr12	2030342	C	A	stop_gained	itf12g03360	AT5G49560	Putative methyltransferase family protein
chr12	2076331	C	A	splice_acceptor_variant	itf12g03490	AT5G66750	chromatin remodeling 1
chr12	2253492	C	T	stop_gained	itf12g03750	AT5G16120	alpha/beta-Hydrolases superfamily protein
chr12	2361875	A	T	stop_gained	itf12g03950	AT1G66520	formyltransferase, putative
chr12	2597448	C	T	stop_gained	itf12g04350	AT3G49680	branched-chain aminotransferase 3
chr12	2696015	G	A	stop_gained	itf12g04470	AT5G65840	Thioredoxin superfamily protein
chr12	2722934	C	A	stop_gained	itf12g04530	AT5G67630	P-loop containing nucleoside triphosphate hydrolases superfamily protein
chr12	2843547	G	A	stop_gained	itf12g04740	AT3G50070	CYCLIN D3;3
chr12	2952915	G	T	stop_gained	itf12g04890	AT4G36920	Integrase-type DNA-binding superfamily protein
chr12	3141554	G	A	stop_gained	itf12g05160	-	-
chr12	3157403	C	T	stop_gained	itf12g05200	AT4G37000	accelerated cell death 2 (ACD2)
chr12	3461476	G	A	stop_gained	itf12g05600	AT5G38560	Protein kinase superfamily protein
chr12	3586925	G	C	splice_donor_variant	itf12g05800	AT5G38895	RING/U-box superfamily protein
chr12	3925551	T	A	stop_lost	itf12g06350	AT3G29290	Pentatricopeptide repeat (PPR) superfamily protein
chr12	3932489	A	G	stop_lost	itf12g06370	AT5G15460	membrane-anchored ubiquitin-fold protein 2
chr12	4013860	G	A	stop_gained	itf12g06550	AT5G15280	Pentatricopeptide repeat (PPR) superfamily protein
chr12	4215494	C	T	stop_gained	itf12g06790	AT2G40190	UDP-Glycosyltransferase superfamily protein
chr12	4312497	G	T	stop_gained	itf12g06950	AT1G74860	hypothetical protein
chr12	4337121	G	T	splice_acceptor_variant	itf12g06980	AT5G15020	SIN3-like 2
chr12	4349908	C	T	stop_gained	itf12g07000	AT5G14950	golgi alpha-mannosidase II
chr12	4368848	G	A	stop_gained	itf12g07050	AT3G01380	transferases;sulfuric ester hydrolases;catalytics;transferases
chr12	4448353	A	T	stop_lost	itf12g07190	AT5G14580	polyribonucleotide nucleotidyltransferase, putative
chr12	4631119	C	A	splice_acceptor_variant	itf12g07460	-	-
chr12	4713358	C	T	stop_gained	itf12g07550	AT5G41880	DNA primases;DNA primases
chr12	4741907	G	C	splice_acceptor_variant	itf12g07610	AT3G01590	Galactose mutarotase-like superfamily protein
chr12	5122773	G	T	splice_acceptor_variant	itf12g08050	AT3G27030	transmembrane protein
chr12	5259784	G	T	splice_donor_variant	itf12g08230	AT3G26730	RING/U-box superfamily protein
chr12	5396367	A	C	stop_gained	itf12g08470	AT3G27010	TEOSINTE BRANCHED 1, cycloidea, PCF (TCP)-domain family protein 20
chr12	5438075	T	A	splice_acceptor_variant	itf12g08530	AT3G02050	K+ uptake transporter 3
chr12	5443515	G	C	stop_lost	itf12g08540	AT2G31890	RAP
chr12	5515280	C	A	stop_gained	itf12g08650	AT1G62700	Arabidopsis NAC domain containing protein 26
chr12	5518923	A	G	stop_lost	itf12g08660	-	-
chr12	5832904	C	T	splice_acceptor_variant	itf12g09110	AT5G04990	SAD1/UNC-84 domain protein 1
chr12	5858290	G	A	start_lost	itf12g09160	-	-
chr12	6208578	A	C	stop_lost	itf12g09430	AT3G09410	Pectinacetylesterase family protein
chr12	6670340	G	T	stop_gained	itf12g10050	AT3G23280	XB3 ortholog 5 in Arabidopsis thaliana
chr12	6935019	A	T	stop_gained	itf12g10320	AT5G01160	RING/U-box superfamily protein
chr12	6955948	G	T	stop_gained	itf12g10340	-	-
chr12	7168010	G	A	stop_gained	itf12g10460	-	-
chr12	7603260	G	T	stop_gained	itf12g10690	AT3G22110	20S proteasome alpha subunit C1
chr12	7988541	G	T	splice_acceptor_variant	itf12g11060	AT3G08950	electron transport SCO1/SenC family protein
chr12	8266534	T	A	stop_gained	itf12g11330	AT5G61780	TUDOR-SN protein 2
chr12	8269833	G	A	stop_gained	itf12g11340	-	-
chr12	8759909	C	T	splice_acceptor_variant	itf12g11710	AT4G32010	HSI2-like 1
chr12	8859941	G	A	stop_gained	itf12g11850	AT2G38570	hypothetical protein
chr12	9070724	C	A	stop_gained	itf12g12000	-	-
chr12	9304121	C	T	splice_donor_variant	itf12g12220	AT1G76060	LYR family of Fe/S cluster biogenesis protein
chr12	9367140	C	A	stop_gained	itf12g12270	AT3G16620	translocon outer complex protein 120
chr12	9471904	C	A	stop_gained	itf12g12390	AT5G35695	nuclease HARBI1-like protein
chr12	10104099	T	A	stop_gained	itf12g12950	AT2G46520	cellular apoptosis susceptibility protein, putative / importin-alpha re-exporter, putative
chr12	10679259	C	T	stop_gained	itf12g13330	AT5G19950	Domain of unknown function (DUF1767)
chr12	10791085	G	T	stop_gained	itf12g13470	-	-
chr12	10883225	C	G	stop_gained	itf12g13530	AT2G35140	DCD (Development and Cell Death) domain protein
chr12	11493375	T	A	stop_gained	itf12g13970	AT5G17930	MIF4G domain-containing protein / MA3 domain-containing protein
chr12	11542757	A	G	splice_acceptor_variant	itf12g13990	AT5G15050	Core-2/I-branching beta-1,6-N-acetylglucosaminyltransferase family protein
chr12	11885014	C	T	stop_gained	itf12g14210	AT2G44710	RNA-binding (RRM/RBD/RNP motifs) family protein
chr12	12315455	C	T	stop_gained	itf12g14510	AT5G08020	RPA70-kDa subunit B
chr12	13127213	T	C	stop_lost	itf12g14860	AT3G16840	P-loop containing nucleoside triphosphate hydrolases superfamily protein
chr12	13408508	G	A	stop_gained	itf12g15040	AT1G01050	pyrophosphorylase 1
chr12	13602790	C	A	splice_donor_variant	itf12g15140	AT4G10570	ubiquitin-specific protease 9
chr12	14718419	C	T	stop_gained	itf12g15790	AT1G55270	Galactose oxidase/kelch repeat superfamily protein
chr12	15666697	C	A	stop_gained	itf12g16290	-	-
chr12	15746555	C	T	splice_acceptor_variant	itf12g16320	AT3G21740	Arabidopsis thaliana protein of unknown function (DUF794)
chr12	16080550	C	A	splice_donor_variant	itf12g16570	AT3G52590	ubiquitin extension protein 1
chr12	16995174	G	A	stop_gained	itf12g17390	AT4G23940	FtsH extracellular protease family
chr12	17074165	G	C	stop_gained	itf12g17540	AT2G37690	phosphoribosylaminoimidazole carboxylase, putative / AIR carboxylase, putative
chr12	17231573	C	T	splice_acceptor_variant	itf12g17740	AT4G23840	Leucine-rich repeat (LRR) family protein
chr12	17429427	C	A	splice_donor_variant	itf12g17960	AT1G64350	Transducin/WD40 repeat-like superfamily protein
chr12	17441905	G	T	stop_gained	itf12g18000	AT5G35450	Disease resistance protein (CC-NBS-LRR class) family
chr12	17746968	C	A	stop_gained	itf12g18260	AT4G11110	SPA1-related 2
chr12	17808145	G	C	stop_gained	itf12g18300	AT3G61610	Galactose mutarotase-like superfamily protein
chr12	18138690	A	G	start_lost	itf12g18770	AT5G41580	RING/U-box superfamily protein
chr12	18215397	C	T	splice_acceptor_variant	itf12g18850	-	-
chr12	18444640	G	T	splice_donor_variant	itf12g19050	AT4G35785	RNA-binding (RRM/RBD/RNP motifs) family protein
chr12	18453275	C	A	stop_gained	itf12g19060	AT4G11400	ARID/BRIGHT DNA-binding domain;ELM2 domain protein
chr12	18623160	A	T	splice_donor_variant	itf12g19230	AT4G13350	NSP (nuclear shuttle protein)-interacting GTPase
chr12	18706763	G	T	stop_gained	itf12g19310	AT3G56120	S-adenosyl-L-methionine-dependent methyltransferases superfamily protein
chr12	18896570	T	A	stop_gained	itf12g19460	AT4G28990	RNA-binding protein-related
chr12	19040129	T	A	splice_donor_variant	itf12g19730	AT5G37000	Exostosin family protein
chr12	19155949	G	A	stop_gained	itf12g19810	AT3G28345	ABC transporter family protein
chr12	19375355	C	G	stop_gained	itf12g20070	AT1G60900	U2 snRNP auxilliary factor, large subunit, splicing factor
chr12	19453061	C	T	stop_gained	itf12g20170	AT1G35710	Protein kinase family protein with leucine-rich repeat domain
chr12	19532207	G	A	splice_acceptor_variant	itf12g20300	AT3G13690	Protein kinase protein with adenine nucleotide alpha hydrolases-like domain
chr12	20230492	T	A	stop_lost	itf12g21190	AT5G22450	spectrin beta chain, brain
chr12	20356930	C	A	stop_lost	itf12g21400	AT3G11760	structural maintenance of chromosomes flexible hinge domain protein
chr12	20384565	A	G	start_lost	itf12g21420	AT1G27180	disease resistance protein (TIR-NBS-LRR class), putative
chr12	20402237	G	A	stop_gained	itf12g21440	AT1G69550	disease resistance protein (TIR-NBS-LRR class)
chr12	20431895	C	T	splice_donor_variant	itf12g21460	-	-
chr12	20466297	G	T	stop_gained	itf12g21490	AT1G69550	disease resistance protein (TIR-NBS-LRR class)
chr12	20497617	G	A	stop_gained	itf12g21530	-	-
chr12	20523603	G	A	stop_gained	itf12g21560	-	-
chr12	20745157	C	A	stop_gained	itf12g21920	AT5G28850	Calcium-binding EF-hand family protein
chr12	20877927	G	C	stop_gained	itf12g22120	AT2G39450	Cation efflux family protein
chr12	20884931	T	A	start_lost	itf12g22130	AT3G55260	beta-hexosaminidase 1
chr12	20956597	G	A	stop_gained	itf12g22280	AT4G12240	zinc finger (C2H2 type) family protein
chr12	21123509	T	A	stop_gained	itf12g22630	-	-
chr12	21169147	G	T	stop_gained	itf12g22710	AT3G55520	FKBP-like peptidyl-prolyl cis-trans isomerase family protein
chr12	21320161	G	A	stop_gained	itf12g22970	AT5G05940	ROP guanine nucleotide exchange factor 5
chr12	21333204	C	A	stop_gained	itf12g22980	AT5G22370	P-loop containing nucleoside triphosphate hydrolases superfamily protein
chr12	21452951	A	T	stop_gained	itf12g23200	AT3G55820	Fasciclin-like arabinogalactan family protein
chr12	21516132	G	T	start_lost	itf12g23330	-	-
chr12	21612083	G	T	stop_lost	itf12g23430	AT5G05610	alfin-like 1
chr12	21644854	A	G	stop_lost	itf12g23450	AT5G05580	fatty acid desaturase 8
chr12	21656148	C	G	start_lost	itf12g23460	AT5G05570	transducin family protein / WD-40 repeat family protein
chr12	21790875	C	G	stop_gained	itf12g23640	AT5G05480	Peptide-N4-(N-acetyl-beta-glucosaminyl)asparagine amidase A protein
chr12	21961485	A	T	stop_gained	itf12g23970	AT3G10910	RING/U-box superfamily protein
chr12	21983807	C	A	stop_gained	itf12g24040	AT2G40660	Nucleic acid-binding, OB-fold-like protein
chr12	22347766	A	G	start_lost	itf12g24670	AT5G51540	Zincin-like metalloproteases family protein
chr12	22586955	C	A	start_lost	itf12g25000	AT1G21840	urease accessory protein F
chr12	22592885	C	A	stop_gained	itf12g25020	AT5G51970	GroES-like zinc-binding alcohol dehydrogenase family protein
chr12	22639860	A	C	stop_gained	itf12g25070	-	-
chr12	22916786	C	A	stop_gained	itf12g25530	AT3G61415	SKP1-like 21
chr12	22999361	G	A	stop_gained	itf12g25630	AT4G25720	glutaminyl cyclase
chr12	23234185	G	A	stop_gained	itf12g26050	AT5G53450	OBP3-responsive gene 1
chr12	23237239	G	A	stop_gained	itf12g26060	-	-
chr12	23237703	A	G	stop_lost	itf12g26070	AT5G53420	CCT motif family protein
chr12	23272839	A	T	start_lost	itf12g26140	AT3G61790	Protein with RING/U-box and TRAF-like domains
chr12	23278298	C	A	stop_gained	itf12g26150	AT5G53350	CLP protease regulatory subunit X
chr12	23306181	A	G	start_lost	itf12g26210	AT5G53000	2A phosphatase associated protein of 46 kD
chr12	23313097	C	T	stop_gained	itf12g26220	AT5G53020	Ribonuclease P protein subunit P38-related
chr12	23336670	C	T	stop_gained	itf12g26270	AT2G46550	transmembrane protein
chr12	23353959	G	T	stop_gained	itf12g26310	AT5G28540	heat shock protein 70 (Hsp 70) family protein
chr12	23411941	C	T	stop_gained	itf12g26420	AT5G24350	MAG2-INTERACTING PROTEIN 2 (MIP2)
chr12	23423248	T	A	stop_gained	itf12g26440	AT5G53550	YELLOW STRIPE like 3
chr12	23435693	A	C	splice_acceptor_variant	itf12g26460	AT5G53560	cytochrome B5 isoform E
chr12	23488883	C	A	stop_gained	itf12g26590	AT4G10610	CTC-interacting domain 12
chr12	23547440	G	C	stop_gained	itf12g26710	AT1G18010	Major facilitator superfamily protein
chr12	23574942	A	T	stop_gained	itf12g26770	AT5G24650	Mitochondrial import inner membrane translocase subunit Tim17/Tim22/Tim23 family protein
chr12	23630458	C	A	splice_donor_variant	itf12g26900	AT3G16090	RING/U-box superfamily protein
chr12	23684275	C	T	stop_gained	itf12g27030	AT4G27600	pfkB-like carbohydrate kinase family protein
chr12	23697800	G	T	stop_gained	itf12g27070	AT1G64890	Major facilitator superfamily protein
chr12	23752626	G	T	start_lost	itf12g27160	AT4G20760	NAD(P)-binding Rossmann-fold superfamily protein
chr12	23851569	C	A	stop_gained	itf12g27360	AT1G21980	phosphatidylinositol-4-phosphate 5-kinase 1
chr12	23953932	T	A	stop_gained	itf12g27570	AT3G22670	Pentatricopeptide repeat (PPR) superfamily protein
chr12	24035007	A	G	splice_acceptor_variant	itf12g27760	AT5G09850	Transcription elongation factor (TFIIS) family protein
chr12	24036897	G	A	stop_gained	itf12g27770	AT5G09840	Putative endonuclease or glycosyl hydrolase
chr12	24046666	C	A	stop_gained	itf12g27780	AT5G64740	cellulose synthase 6
chr13	157673	C	A	stop_gained	itf13g00240	AT2G19160	Core-2/I-branching beta-1,6-N-acetylglucosaminyltransferase family protein
chr13	393827	C	A	stop_gained	itf13g00550	AT5G57900	SKP1 interacting partner 1
chr13	488268	G	C	splice_donor_variant	itf13g00690	-	-
chr13	488592	G	A	start_lost	itf13g00700	-	-
chr13	572265	T	G	stop_gained	itf13g00790	AT3G46530	NB-ARC domain-containing disease resistance protein
chr13	780944	C	A	stop_gained	itf13g01010	AT3G46530	NB-ARC domain-containing disease resistance protein
chr13	798242	G	T	stop_gained	itf13g01030	AT3G46530	NB-ARC domain-containing disease resistance protein
chr13	857302	C	T	stop_gained	itf13g01120	AT5G20350	Ankyrin repeat family protein with DHHC zinc finger domain
chr13	976014	G	A	stop_gained	itf13g01230	-	-
chr13	1013695	G	T	stop_gained	itf13g01280	AT5G20300	Avirulence induced gene (AIG1) family protein
chr13	1099549	A	T	stop_lost	itf13g01450	AT1G53350	Disease resistance protein (CC-NBS-LRR class) family
chr13	1249735	T	G	stop_lost	itf13g01650	AT3G42170	BED zinc finger ;hAT family dimerisation domain
chr13	1260316	T	A	stop_gained	itf13g01680	AT5G43470	Disease resistance protein (CC-NBS-LRR class) family
chr13	1418165	C	G	splice_donor_variant	itf13g01850	AT5G20190	Tetratricopeptide repeat (TPR)-like superfamily protein
chr13	2095337	G	A	stop_gained	itf13g02580	AT5G55740	Tetratricopeptide repeat (TPR)-like superfamily protein
chr13	2213457	A	G	stop_lost	itf13g02680	AT4G23330	hypothetical protein
chr13	2219425	T	C	stop_lost	itf13g02690	AT4G11560	bromo-adjacent homology (BAH) domain-containing protein
chr13	2283508	C	T	stop_gained	itf13g02770	AT5G41210	glutathione S-transferase THETA 1
chr13	2292453	C	T	stop_gained	itf13g02780	AT5G41210	glutathione S-transferase THETA 1
chr13	2296014	T	A	stop_gained	itf13g02790	AT4G11640	serine racemase
chr13	2502138	G	T	splice_acceptor_variant	itf13g03020	AT1G63250	DEA(D/H)-box RNA helicase family protein
chr13	2835542	C	T	stop_gained	itf13g03360	AT4G11670	Protein of unknown function (DUF810)
chr13	3291828	C	T	start_lost	itf13g03700	-	-
chr13	3482019	C	G	stop_gained	itf13g03850	-	-
chr13	3482625	G	A	start_lost	itf13g03860	AT1G53350	Disease resistance protein (CC-NBS-LRR class) family
chr13	3503016	C	A	stop_gained	itf13g03880	-	-
chr13	3604741	T	C	stop_lost	itf13g03970	AT1G53350	Disease resistance protein (CC-NBS-LRR class) family
chr13	3620092	T	A	stop_gained	itf13g04000	-	-
chr13	3653648	C	A	stop_gained	itf13g04040	-	-
chr13	3717874	G	T	stop_lost	itf13g04150	AT4G11970	YTH family protein
chr13	3719808	G	T	start_lost	itf13g04160	AT1G12530	MODIFIER OF SNC1 9 (MOS9)
chr13	3946424	T	A	stop_gained	itf13g04330	AT1G12420	ACT domain repeat 8
chr13	4145398	A	T	stop_gained	itf13g04440	AT4G22740	glycine-rich protein
chr13	4213090	C	T	stop_gained	itf13g04600	AT4G12300	cytochrome P450, family 706, subfamily A, polypeptide 4
chr13	4541741	G	T	splice_acceptor_variant	itf13g04840	AT3G63150	MIRO-related GTP-ase 2
chr13	4557915	C	A	stop_gained	itf13g04860	AT1G12230	Aldolase superfamily protein
chr13	5146108	T	C	start_lost	itf13g05200	AT1G70300	K+ uptake permease 6
chr13	5418145	C	A	stop_lost	itf13g05350	AT5G08415	Radical SAM superfamily protein
chr13	5422158	G	T	stop_gained	itf13g05360	-	-
chr13	6003525	C	T	stop_gained	itf13g05690	AT3G48320	cytochrome P450, family 71, subfamily A, polypeptide 21
chr13	6314178	T	A	stop_lost	itf13g05780	AT2G38740	Haloacid dehalogenase-like hydrolase (HAD) superfamily protein
chr13	6448849	C	A	stop_gained	itf13g05860	AT1G50180	NB-ARC domain-containing disease resistance protein
chr13	6494210	G	T	stop_gained	itf13g05880	AT2G17440	plant intracellular ras group-related LRR 5
chr13	7098603	C	A	stop_gained	itf13g06320	AT5G46560	Man1-Src1p-carboxy-terminal domain protein
chr13	7492606	T	A	stop_gained	itf13g06550	AT5G47070	Protein kinase superfamily protein
chr13	7735745	C	A	stop_gained	itf13g06730	AT5G47100	calcineurin B-like protein 9
chr13	8235151	G	A	stop_gained	itf13g07040	AT4G17570	GATA transcription factor 26
chr13	8488278	T	A	stop_lost	itf13g07180	-	-
chr13	9035254	G	T	stop_gained	itf13g07610	AT1G50840	polymerase gamma 2
chr13	9059292	C	A	stop_gained	itf13g07630	AT2G23140	RING/U-box superfamily protein with ARM repeat domain
chr13	9338656	G	A	stop_gained	itf13g07820	AT3G62330	Zinc knuckle (CCHC-type) family protein
chr13	10153285	C	A	stop_gained	itf13g08480	AT5G47430	DWNN domain, a CCHC-type zinc finger
chr13	10209548	G	A	stop_gained	itf13g08500	AT3G19230	Leucine-rich repeat (LRR) family protein
chr13	10252581	T	A	stop_gained	itf13g08570	AT5G47400	sphingomyelin phosphodiesterase
chr13	10427223	G	A	stop_gained	itf13g08640	-	-
chr13	11539867	G	T	stop_gained	itf13g09430	AT4G16790	hydroxyproline-rich glycoprotein family protein
chr13	12151796	C	T	stop_gained	itf13g09780	-	-
chr13	12193643	C	A	splice_acceptor_variant	itf13g09810	AT1G32540	lsd one like 1
chr13	12203987	C	A	stop_gained	itf13g09820	AT2G35320	EYES ABSENT homolog
chr13	12689948	G	C	stop_gained	itf13g10320	AT3G06920	Tetratricopeptide repeat (TPR)-like superfamily protein
chr13	12747897	C	G	stop_gained	itf13g10390	-	-
chr13	12762904	G	T	stop_gained	itf13g10410	AT5G08450	HISTONE DEACETYLATION COMPLEX 1 (HDC1)
chr13	13150635	C	T	stop_gained	itf13g10760	AT5G19130	GPI transamidase component family protein / Gaa1-like family protein
chr13	13746982	C	T	stop_gained	itf13g11280	AT3G03480	acetyl CoA:(Z)-3-hexen-1-ol acetyltransferase
chr13	14088885	T	A	splice_acceptor_variant	itf13g11580	-	-
chr13	14276283	G	T	stop_gained	itf13g11760	AT1G31830	Amino acid permease family protein
chr13	14305279	G	T	start_lost	itf13g11800	-	-
chr13	14322309	T	A	stop_gained	itf13g11820	AT5G23535	KOW domain-containing protein
chr13	14328972	C	A	stop_gained	itf13g11830	AT5G45410	NON HOST RESISTANCE 2A (ATNHR2A)
chr13	14465685	G	A	stop_gained	itf13g11970	-	-
chr13	14475085	G	T	stop_gained	itf13g11980	AT2G17900	SET domain group 37
chr13	15020085	G	T	stop_gained	itf13g12520	AT4G29890	choline monooxygenase, putative (CMO-like)
chr13	15203330	C	A	stop_gained	itf13g12700	AT3G52280	general transcription factor group E6
chr13	15304457	C	T	stop_gained	itf13g12820	AT1G17070	GC-rich sequence DNA-binding factor-like protein with Tuftelin interacting domain
chr13	15368761	T	A	stop_gained	itf13g12920	AT4G30310	FGGY family of carbohydrate kinase
chr13	15530997	T	A	stop_gained	itf13g13100	AT2G32810	beta galactosidase 9
chr13	15573314	C	T	splice_donor_variant	itf13g13140	AT3G25070	RPM1 interacting protein 4
chr13	15767025	G	A	stop_gained	itf13g13350	AT4G33270	Transducin family protein / WD-40 repeat family protein
chr13	15895897	G	T	stop_gained	itf13g13510	AT5G18570	GTP1/OBG family protein
chr13	16009396	A	C	splice_donor_variant	itf13g13660	AT1G15520	pleiotropic drug resistance 12
chr13	16317159	T	A	stop_gained	itf13g13990	AT3G16840	P-loop containing nucleoside triphosphate hydrolases superfamily protein
chr13	16437416	C	T	stop_gained	itf13g14140	AT1G53350	Disease resistance protein (CC-NBS-LRR class) family
chr13	16732542	G	C	splice_donor_variant	itf13g14360	AT1G34380	5'-3' exonuclease family protein
chr13	16809913	T	A	stop_lost	itf13g14450	AT3G54380	SAC3/GANP/Nin1/mts3/eIF-3 p25 family
chr13	17672532	G	A	stop_gained	itf13g15270	AT5G50230	Transducin/WD40 repeat-like superfamily protein
chr13	18144992	C	T	stop_gained	itf13g15740	AT5G53850	haloacid dehalogenase-like hydrolase family protein
chr13	18219410	C	T	stop_gained	itf13g15820	AT3G18080	B-S glucosidase 44
chr13	18313905	T	C	start_lost	itf13g15920	AT1G36990	C-jun-amino-terminal kinase-interacting protein
chr13	18430010	C	T	stop_gained	itf13g16030	AT1G50120	LOSS OF TGN (LOT)
chr13	18477646	C	A	stop_gained	itf13g16100	AT5G64520	homolog of X-ray repair cross complementing 2 (XRCC2)
chr13	18560055	C	A	stop_gained	itf13g16220	AT1G09220	Pentatricopeptide repeat (PPR) superfamily protein
chr13	18604507	G	T	splice_acceptor_variant	itf13g16280	AT1G72840	Disease resistance protein (TIR-NBS-LRR class)
chr13	18709567	T	A	stop_gained	itf13g16450	AT1G44900	minichromosome maintenance (MCM2/3/5) family protein
chr13	18745664	G	A	stop_gained	itf13g16530	AT1G44900	minichromosome maintenance (MCM2/3/5) family protein
chr13	18760922	G	A	stop_gained	itf13g16570	AT2G33730	P-loop containing nucleoside triphosphate hydrolases superfamily protein
chr13	18943607	G	T	stop_gained	itf13g16810	AT5G13290	Protein kinase superfamily protein
chr13	19084130	C	G	stop_lost	itf13g16970	AT5G13180	NAC domain containing protein 83
chr13	19166103	A	G	splice_acceptor_variant	itf13g17060	AT1G24300	GYF domain-containing protein
chr13	19284803	G	A	splice_acceptor_variant	itf13g17200	AT3G26700	Protein kinase superfamily protein
chr13	19299715	T	C	stop_lost	itf13g17230	AT1G67310	Calmodulin-binding transcription activator protein with CG-1 and Ankyrin domains
chr13	19314255	G	T	splice_acceptor_variant	itf13g17270	AT1G27350	Ribosome associated membrane protein RAMP4
chr13	19323909	C	G	stop_gained	itf13g17290	AT5G43270	squamosa promoter binding protein-like 2
chr13	19400232	C	T	stop_gained	itf13g17400	AT3G05850	MUSTANG 7 (MUG7)
chr13	19597858	G	A	stop_gained	itf13g17710	AT3G17210	heat stable protein 1
chr13	20308042	T	A	splice_acceptor_variant	itf13g18730	AT4G13730	Ypt/Rab-GAP domain of gyp1p superfamily protein
chr13	20617867	G	T	stop_gained	itf13g19260	AT1G03350	BSD domain-containing protein
chr13	20788412	A	T	stop_gained	itf13g19550	AT4G19600	Cyclin family protein
chr13	20885435	C	T	splice_donor_variant	itf13g19720	AT5G19140	Aluminium induced protein with YGL and LRDR motifs
chr13	21058933	G	A	stop_gained	itf13g20040	AT3G49430	SER/ARG-rich protein 34A
chr13	21063397	A	G	start_lost	itf13g20050	AT5G48720	x-ray induced transcript 1
chr13	21210617	G	T	splice_acceptor_variant	itf13g20360	AT5G43830	Aluminium induced protein with YGL and LRDR motifs
chr13	21748130	C	T	stop_gained	itf13g21180	AT4G28570	Long-chain fatty alcohol dehydrogenase family protein
chr13	21917294	A	C	stop_lost	itf13g21430	AT4G13330	S-adenosyl-L-methionine-dependent methyltransferases superfamily protein
chr13	21986391	C	A	stop_gained	itf13g21590	AT3G49600	ubiquitin-specific protease 26
chr13	22175774	C	T	stop_gained	itf13g21830	AT3G45070	P-loop containing nucleoside triphosphate hydrolases superfamily protein
chr13	22202869	C	A	stop_gained	itf13g21870	AT3G45070	P-loop containing nucleoside triphosphate hydrolases superfamily protein
chr13	22236385	A	G	splice_acceptor_variant	itf13g21940	AT1G59780	NB-ARC domain-containing disease resistance protein
chr13	22330297	G	A	stop_gained	itf13g22050	AT3G07340	basic helix-loop-helix (bHLH) DNA-binding superfamily protein
chr13	22363799	G	T	stop_gained	itf13g22070	AT1G68890	magnesium ion binding;thiamin pyrophosphate binding;hydro-lyases;catalytics;2-succinyl-5-enolpyruvyl-6-hydroxy-3-cyclohexene-1-carboxylic-acid synthases
chr13	22397669	C	A	stop_gained	itf13g22130	AT4G02400	U3 ribonucleoprotein (Utp) family protein
chr13	22438517	C	T	stop_gained	itf13g22160	AT1G13560	aminoalcoholphosphotransferase 1
chr13	22696578	C	A	stop_gained	itf13g22570	AT1G25570	Di-glucose binding protein with Leucine-rich repeat domain
chr13	22826227	G	A	stop_gained	itf13g22800	AT1G68560	alpha-xylosidase 1
chr13	22857609	G	A	stop_gained	itf13g22860	AT3G25900	Homocysteine S-methyltransferase family protein
chr14	204447	G	A	stop_gained	itf14g00270	AT1G50180	NB-ARC domain-containing disease resistance protein
chr14	228416	C	A	stop_gained	itf14g00310	AT1G67970	heat shock transcription factor A8
chr14	417167	C	T	stop_gained	itf14g00570	AT1G24610	Rubisco methyltransferase family protein
chr14	671056	G	A	stop_gained	itf14g00820	AT1G71010	FORMS APLOID AND BINUCLEATE CELLS 1C
chr14	808190	T	G	stop_lost	itf14g01030	AT1G66080	HIKESHI-LIKE PROTEIN1 (HLP1)
chr14	903334	T	A	stop_lost	itf14g01130	AT5G52450	MATE efflux family protein
chr14	1058939	T	A	stop_gained	itf14g01330	AT1G15060	Uncharacterised conserved protein UCP031088, alpha/beta hydrolase
chr14	1073043	T	A	stop_gained	itf14g01340	AT2G01220	Nucleotidylyl transferase superfamily protein
chr14	1077902	T	C	stop_lost	itf14g01350	-	-
chr14	1102706	G	T	stop_gained	itf14g01380	AT1G25390	Protein kinase superfamily protein
chr14	1105734	T	A	stop_gained	itf14g01390	AT4G35440	chloride channel E
chr14	1188890	G	T	stop_gained	itf14g01500	-	-
chr14	1210609	G	T	stop_gained	itf14g01520	AT1G25350	glutamine-tRNA ligase, putative / glutaminyl-tRNA synthetase, putative / GlnRS, putative
chr14	1373564	A	T	stop_gained	itf14g01640	AT3G46530	NB-ARC domain-containing disease resistance protein
chr14	1663801	C	T	stop_gained	itf14g01980	AT3G25840	Protein kinase superfamily protein
chr14	1935233	C	T	stop_gained	itf14g02220	-	-
chr14	1969489	C	A	stop_gained	itf14g02270	AT1G67230	little nuclei1
chr14	2154926	G	A	stop_gained	itf14g02480	AT1G13960	WRKY DNA-binding protein 4
chr14	2218371	C	A	stop_gained	itf14g02550	AT1G26330	DNA binding
chr14	2445060	G	A	start_lost	itf14g02850	AT1G13560	aminoalcoholphosphotransferase 1
chr14	2544495	G	C	start_lost	itf14g02930	AT1G68720	tRNA arginine adenosine deaminase
chr14	2992655	T	C	stop_lost	itf14g03540	-	-
chr14	3110040	A	G	stop_lost	itf14g03690	AT2G02710	PAS/LOV protein B
chr14	3141163	A	G	splice_donor_variant	itf14g03740	AT2G02590	small multi-drug export protein
chr14	3447866	T	C	stop_lost	itf14g04130	AT1G10520	DNA polymerase lambda (POLL)
chr14	3525808	T	C	stop_lost	itf14g04220	AT3G28050	nodulin MtN21 /EamA-like transporter family protein
chr14	3579001	C	T	stop_gained	itf14g04310	AT5G26830	Threonyl-tRNA synthetase
chr14	3652733	C	T	stop_gained	itf14g04440	AT1G70300	K+ uptake permease 6
chr14	3678150	C	T	stop_gained	itf14g04500	AT3G46530	NB-ARC domain-containing disease resistance protein
chr14	3754344	C	T	stop_gained	itf14g04650	AT3G01460	methyl-CPG-binding domain 9
chr14	3814421	A	G	stop_lost	itf14g04730	AT5G49970	pyridoxin (pyrodoxamine) 5'-phosphate oxidase
chr14	3890394	T	G	start_lost	itf14g04860	-	-
chr14	3925217	C	A	stop_gained	itf14g04930	AT4G32180	pantothenate kinase 2
chr14	4180901	C	A	stop_gained	itf14g05260	AT1G13030	sphere organelles protein-related
chr14	4234666	G	T	stop_gained	itf14g05330	-	-
chr14	4405390	G	T	stop_gained	itf14g05580	AT5G08290	mRNA splicing factor, thioredoxin-like U5 snRNP
chr14	4478720	A	G	splice_acceptor_variant	itf14g05720	-	-
chr14	4485650	G	C	splice_acceptor_variant	itf14g05730	AT3G54170	FKBP12 interacting protein 37
chr14	4949331	C	T	stop_gained	itf14g06270	AT5G12210	RAB geranylgeranyl transferase beta subunit 1
chr14	5143024	G	A	stop_gained	itf14g06460	AT1G57720	Translation elongation factor EF1B, gamma chain
chr14	5355627	G	A	stop_gained	itf14g06700	AT1G60500	Dynamin related protein 4C
chr14	5441876	G	T	splice_donor_variant	itf14g06870	AT1G71270	Vps52 / Sac2 family
chr14	5483834	C	G	stop_gained	itf14g06910	-	-
chr14	5584779	T	C	start_lost	itf14g07030	AT5G56350	Pyruvate kinase family protein
chr14	5682475	G	T	stop_gained	itf14g07150	AT1G56690	Pentatricopeptide repeat (PPR) superfamily protein
chr14	6217483	G	A	splice_acceptor_variant	itf14g07600	AT1G55270	Galactose oxidase/kelch repeat superfamily protein
chr14	6534096	C	A	stop_gained	itf14g07970	AT5G19900	PRLI-interacting factor, putative
chr14	6653144	A	T	stop_gained	itf14g08130	AT5G60900	receptor-like protein kinase 1
chr14	6789995	T	A	stop_gained	itf14g08270	AT1G59780	NB-ARC domain-containing disease resistance protein
chr14	7051909	G	T	stop_gained	itf14g08460	AT5G12950	Putative glycosyl hydrolase of unknown function (DUF1680)
chr14	7146601	A	C	stop_lost	itf14g08530	AT5G19855	Chaperonin-like RbcX protein
chr14	7195044	T	A	stop_gained	itf14g08580	AT2G28290	P-loop containing nucleoside triphosphate hydrolases superfamily protein
chr14	7255072	G	T	stop_gained	itf14g08620	-	-
chr14	7372483	C	T	stop_gained	itf14g08740	AT2G16440	Minichromosome maintenance (MCM2/3/5) family protein
chr14	8197881	G	T	start_lost	itf14g09520	AT4G29070	Phospholipase A2 family protein
chr14	8370202	C	A	stop_gained	itf14g09680	AT4G28010	Tetratricopeptide repeat (TPR)-like superfamily protein
chr14	8489366	C	T	splice_acceptor_variant	itf14g09770	AT2G13650	golgi nucleotide sugar transporter 1
chr14	8536659	C	G	splice_acceptor_variant	itf14g09820	AT2G26980	CBL-interacting protein kinase 3
chr14	8765010	C	A	stop_gained	itf14g10030	AT1G48520	GLU-ADT subunit B
chr14	8845715	A	G	start_lost	itf14g10140	AT1G18650	plasmodesmata callose-binding protein 3
chr14	9469649	C	T	stop_gained	itf14g10450	AT4G31940	cytochrome P450, family 82, subfamily C, polypeptide 4
chr14	10544606	C	T	stop_gained	itf14g11260	AT2G45550	cytochrome P450, family 76, subfamily C, polypeptide 4
chr14	11142898	G	A	stop_gained	itf14g11590	AT5G66540	U3 small nucleolar ribonucleoprotein
chr14	11777235	C	T	stop_gained	itf14g12070	AT1G74920	aldehyde dehydrogenase 10A8
chr14	12323843	C	A	stop_gained	itf14g12450	AT1G52340	NAD(P)-binding Rossmann-fold superfamily protein
chr14	12483603	C	G	stop_gained	itf14g12560	AT2G05642	Nucleic acid-binding, OB-fold-like protein
chr14	12688470	G	A	stop_gained	itf14g12710	AT2G27230	transcription factor-related
chr14	13091942	C	A	stop_gained	itf14g12820	-	-
chr14	13744139	T	C	splice_donor_variant	itf14g13270	AT3G44750	histone deacetylase 3
chr14	13748860	G	A	stop_gained	itf14g13280	AT5G42820	Zinc finger C-x8-C-x5-C-x3-H type family protein
chr14	14365168	C	T	stop_gained	itf14g13670	-	-
chr14	14642702	G	T	stop_gained	itf14g13830	-	-
chr14	15000163	G	C	start_lost	itf14g14200	AT2G28310	Protein of unknown function (DUF707)
chr14	15113706	A	G	stop_lost	itf14g14350	AT2G28380	dsRNA-binding protein 2
chr14	15257139	T	G	splice_acceptor_variant	itf14g14530	AT2G28470	beta-galactosidase 8
chr14	15494846	G	A	stop_gained	itf14g14750	AT2G28550	related to AP2.7
chr14	15661040	T	G	stop_gained	itf14g14920	AT3G45830	nuclear factor kappa-B-binding-like protein
chr14	15666205	G	A	stop_gained	itf14g14940	AT3G45850	P-loop containing nucleoside triphosphate hydrolases superfamily protein
[truncated: 153 more rows]

## Sheet: Supplementary Table S4
Supplementary Table S4. Pfam domain enrichment analysis of large-affected genes
Pfam id	Pfam description	Query item	Reference item	Enrichment fold a	P-value
PF00931	NB-ARC domain	61	421	2.24154	2.75198e-09
PF00076	RNA recognition motif	38	255	2.30537	1.29386e-06
PF00271	Helicase conserved C-terminal domain	23	144	2.47095	5.11118e-05
PF00270	DEAD/DEAH box helicase	15	99	2.34398	0.00169917
PF17177	Pentacotripeptide-repeat region of PRORP	7	33	3.28157	0.00449333
PF00443	Ubiquitin carboxyl-terminal hydrolase	7	34	3.18505	0.00534804
PF00176	SNF2 family N-terminal domain	9	52	2.67755	0.0056737
PF11721	Malectin domain	7	35	3.09405	0.00631895
PF01582	TIR domain	8	44	2.81278	0.00657889
PF00134	Cyclin, N-terminal domain	9	54	2.57838	0.0073111
PF18052	Rx N-terminal domain	10	67	2.309	0.0105334
PF00856	SET domain	8	49	2.52576	0.0126002
PF00628	PHD-finger	9	63	2.21004	0.0194097
PF00153	Mitochondrial carrier protein	10	76	2.03556	0.0241125
PF00664	ABC transporter transmembrane region	8	59	2.09766	0.0352452
PF00650	CRAL/TRIO domain	6	39	2.38004	0.0377026
PF01344	Kelch motif	6	40	2.32054	0.0420168
aFold enrichmnet was calculated based on Pfam-annotated genes (1648) in the query list of genes per Pfam-annotated genes (25495) in the reference genome list.

## Sheet: Supplementary Table S5
Supplementary Table S5. List of 100 most highly expressed genes in mature storage roots
Gene id	Mean TPM	Best hit of Arabidopsis gene id	Gene model description
itf01g01860	54776.6	AT1G73260	kunitz trypsin inhibitor
itf01g01870	17582.6	AT1G73325	Kunitz family trypsin and protease inhibitor protein
itf07g19700	16986.4	AT3G09390	metallothionein 2A
itf01g01890	10318.2	AT1G73260	kunitz trypsin inhibitor
itf01g05080	9137.4	AT2G33830	Dormancy/auxin associated family protein
itf10g10920	6957.37	-	-
itf10g01170	5918.18	AT4G35090	catalase 2
itf09g01160	4631.72	AT4G39210	Glucose-1-phosphate adenylyltransferase family protein
itf10g24840	3117.16	AT4G39260	cold, circadian rhythm, and RNA binding 1
itf15g12990	2401.74	AT1G56220	Dormancy/auxin associated family protein
itf01g30410	2327.06	-	-
itf02g25470	2221.19	AT1G15330	Cystathionine beta-synthase (CBS) protein
itf13g16360	2086.4	AT4G15210	beta-amylase 5
itf15g09180	1760.52	AT1G20440	cold-regulated 47
itf06g25410	1737.09	AT5G09810	actin 7
itf12g19130	1700.7	AT1G01620	plasma membrane intrinsic protein 1C
itf03g13250	1654.09	AT5G62360	Plant invertase/pectin methylesterase inhibitor superfamily protein
itf06g22020	1582.33	AT1G19530	DNA polymerase epsilon catalytic subunit A
itf03g16780	1579.94	AT5G22060	DNAJ homologue 2
itf10g15660	1561.34	AT5G53300	ubiquitin-conjugating enzyme 10
itf13g08370	1450.66	AT1G62510	Bifunctional inhibitor/lipid-transfer protein/seed storage 2S albumin superfamily protein
itf04g30730	1375.47	AT2G37170	plasma membrane intrinsic protein 2
itf09g02330	1369.49	-	-
itf13g15300	1360.72	AT3G23000	CBL-interacting protein kinase 7
itf02g19680	1323.49	AT3G48140	B12D protein
itf14g05200	1314.77	AT1G24577	hypothetical protein
itf02g10300	1308.84	-	-
itf06g16800	1293.13	AT4G05320	polyubiquitin 10
itf02g27130	1264.25	AT5G20190	Tetratricopeptide repeat (TPR)-like superfamily protein
itf01g22260	1228.26	AT4G34050	S-adenosyl-L-methionine-dependent methyltransferases superfamily protein
itf01g27300	1174.67	AT4G26850	mannose-1-phosphate guanylyltransferase (GDP)s
itf07g01260	1130.34	-	-
itf12g21370	1125.54	AT3G44110	DNAJ homologue 3
itf03g13230	1123.07	AT5G62350	Plant invertase/pectin methylesterase inhibitor superfamily protein
itf05g06640	1111.2	AT3G45310	Cysteine proteinases superfamily protein
itf13g19720	1080.74	AT5G19140	Aluminium induced protein with YGL and LRDR motifs
itf03g15200	1075.86	AT3G46230	heat shock protein 17.4
itf05g16370	1056.86	AT3G29320	Glycosyl transferase, family 35
itf08g07570	1044.33	AT1G32900	UDP-Glycosyltransferase superfamily protein
itf05g25700	1037.82	AT4G02890	Ubiquitin family protein
itf03g25680	1028.17	AT1G76390	ARM repeat superfamily protein
itf12g26840	1026.29	AT5G17165	hypothetical protein
itf00g02630	990.987	AT3G16640	translationally controlled tumor protein
itf09g08510	981.514	-	-
itf09g14430	968.274	AT2G36830	gamma tonoplast intrinsic protein
itf04g07600	962.431	AT2G38870	Serine protease inhibitor, potato inhibitor I-type family protein
itf07g23550	920.823	AT1G13950	eukaryotic elongation factor 5A-1
itf06g21730	919.222	AT4G39090	Papain family cysteine protease
itf02g10290	916.567	AT4G12710	ARM repeat superfamily protein
itf12g09340	882.842	AT5G02500	heat shock cognate protein 70-1
itf08g11090	870.67	AT1G67360	Rubber elongation factor protein (REF)
itf01g02670	861.254	AT1G09810	evolutionarily conserved C-terminal region 11
itf14g18580	842.8	AT3G04920	Ribosomal protein S24e family protein
itf12g19860	834.45	-	-
itf09g13000	823.244	AT3G11660	NDR1/HIN1-like 1
itf03g21380	819.564	AT1G15740	Leucine-rich repeat family protein
itf10g13410	810.554	AT1G11910	aspartic proteinase A1
itf08g07560	791.945	-	-
itf04g29660	790.72	-	-
itf07g11400	778.956	AT1G07930	GTP binding Elongation factor Tu family protein
itf10g25630	763.489	AT4G38580	farnesylated protein 6
itf15g02760	754.087	AT3G12120	fatty acid desaturase 2
itf05g23970	729.71	AT2G18050	histone H1-3
itf12g19170	727.148	-	-
itf14g17130	724.07	AT5G59240	Ribosomal protein S8e family protein
itf13g12120	717.733	AT5G53300	ubiquitin-conjugating enzyme 10
itf00g25100	702.631	AT2G33830	Dormancy/auxin associated family protein
itf14g14240	699.702	AT5G42300	ubiquitin-like protein 5
itf13g20170	690.105	AT4G14690	Chlorophyll A-B binding family protein
itf05g04270	673.871	AT3G12580	heat shock protein 70
itf04g27770	670.894	AT5G10860	Cystathionine beta-synthase (CBS) family protein
itf04g20580	655.016	AT3G16770	ethylene-responsive element binding protein
itf13g19030	632.991	AT1G08830	copper/zinc superoxide dismutase 1
itf15g13250	630.444	AT3G05700	Drought-responsive family protein
itf14g06150	616.405	-	-
itf04g07580	611.953	AT2G38870	Serine protease inhibitor, potato inhibitor I-type family protein
itf02g16060	606.146	AT4G05320	polyubiquitin 10
itf04g07590	600.376	-	-
itf12g25250	594.242	AT5G52240	membrane steroid binding protein 1
itf14g18250	576.095	AT2G30620	winged-helix DNA-binding transcription factor family protein
itf01g31330	574.301	AT1G35720	annexin 1
itf11g00190	573.225	AT2G46240	BCL-2-associated athanogene 6
itf02g20400	571.681	AT3G01470	homeobox 1
itf00g16900	567.439	AT1G70600	Ribosomal protein L18e/L15 superfamily protein
itf01g30360	567.136	AT1G21090	Cupredoxin superfamily protein
itf05g24640	565.428	AT5G14780	formate dehydrogenase
itf13g01260	562.976	AT1G15690	Inorganic H pyrophosphatase family protein
itf03g30620	562.761	AT2G23090	Uncharacterised protein family SERF
itf01g27680	554.511	AT3G59540	Ribosomal L38e protein family
itf02g16130	553.958	AT5G54770	thiazole biosynthetic enzyme, chloroplast (ARA6) (THI1) (THI4)
itf07g23640	546.651	AT4G30960	SOS3-interacting protein 3
itf12g06820	541.753	AT5G39950	thioredoxin 2
itf09g13120	540.997	AT5G04800	Ribosomal S17 family protein
itf03g22190	538.86	AT5G58070	temperature-induced lipocalin
itf01g36160	530.447	AT1G47960	cell wall / vacuolar inhibitor of fructosidase 1
itf04g12440	530.292	AT1G05850	Chitinase family protein
itf07g03490	524.699	AT3G11940	ribosomal protein 5A
itf08g03600	522.733	AT3G51030	thioredoxin H-type 1
itf04g21150	515.377	AT1G71950	Proteinase inhibitor, propeptide
itf11g07740	514.066	AT1G74940	Protein of unknown function (DUF581)

## Sheet: Supplementary Table S6
Supplementary Table S6. Pfam domain enrichment analysis of 100 most highly expressed genes in mature storage roots
Pfam id	Pfam description	Query item	Reference item	Enrichment fold a	P-value
PF05564	Dormancy/auxin associated protein	3	3	299.941	3.57653e-08
PF01439	Metallothionein	3	7	128.546	1.23975e-06
PF00280	Potato inhibitor I family	3	9	99.9804	2.96103e-06
PF00240	Ubiquitin family	4	66	18.1783	7.08346e-05
aFold enrichmnet was calculated based on Pfam-annotated genes (85) in the query list of genes per Pfam-annotated genes (25495) in the reference genome list.

## Sheet: Supplementary Table S7
Supplementary Table S7. List of identified eQTLs
Gene id	Gene chromosome	Gene start	Gene end	eQTL type	eQTL number	eQTL chromosome	eQTL region	Number of associated SNPs	Position of lead SNP	-log10 (P) value of lead SNP
itf00g00030	0	34023	35698	distant	1	10	715987-1873371	7	1873371	6.6802
itf00g00070	0	76753	77300	distant	2	15	15031138-17189370	11	15031138,15031256,15386190,15386261,15388179,16628838	6.55668
itf00g00170	0	208934	219872	distant	1	7	1322278-2553999	25	1979818	7.71355
itf00g00430	0	601147	603728	distant	1	12	136524-3363525	24	1674257,1674435	11.2399
itf00g00780	0	1091411	1094725	distant	1	5	6355617-8363647	11	7439902	7.78964
itf00g00780	0	1091411	1094725	distant	2	5	11417478-12786209	5	11420882	7.12284
itf00g00890	0	1244564	1248155	distant	1	2	16761639-18509825	8	18008647	6.54572
itf00g00890	0	1244564	1248155	distant	2	2	20930551-21578812	7	21486538	7.37108
itf00g01120	0	1745317	1748492	distant	1	0	16680791-18792989	6	18792989	14.0822
itf00g01120	0	1745317	1748492	distant	3	11	9098775-15542508	29	13045771	12.3844
itf00g01260	0	1872769	1879685	distant	1	11	9894886-12306521	12	12286460	7.67309
itf00g01310	0	1926331	1927313	distant	1	0	1668632-1829969	5	1668632	13.4796
itf00g01310	0	1926331	1927313	distant	2	11	5431615-16301805	93	12897372	12.3887
itf00g02360	0	3583777	3585907	distant	1	5	7043297-11799120	11	10204469	7.19277
itf00g02440	0	3660954	3664130	distant	1	4	3238991-4047482	11	3499924	7.32209
itf00g02570	0	3979913	3981403	distant	1	14	6363078-9542805	14	6363140	6.96722
itf00g02570	0	3979913	3981403	distant	2	14	11695764-12267570	7	11942098	7.66517
itf00g02600	0	4017594	4019223	distant	1	9	7036118-9917823	12	7036118	6.49929
itf00g02960	0	4514200	4516979	distant	1	10	1085691-1122327	4	1110515	6.86745
itf00g03060	0	4670758	4671541	distant	1	2	2597250-3723949	5	3723949	6.81294
itf00g03410	0	5195484	5199732	distant	1	14	3931695-4026651	4	4026651	7.04875
itf00g03420	0	5200503	5203429	distant	1	0	5444919-5448800	30	5446782	12.2489
itf00g03420	0	5200503	5203429	distant	2	1	27269682-29151648	121	28207504,28212741	11.737
itf00g03430	0	5213319	5217964	distant	1	0	5444919-5448800	27	5448317	10.2146
itf00g03430	0	5213319	5217964	distant	2	1	27269682-29690915	103	28207504,28212741	10.4794
itf00g03520	0	5341605	5342597	distant	1	1	27919273-28434688	9	28207071	6.64712
itf00g03580	0	5376838	5380655	distant	1	1	25648076-29708658	86	28434007	11.2763
itf00g03590	0	5388711	5394372	distant	1	1	27919454-28738112	14	28634501	7.16966
itf00g03590	0	5388711	5394372	distant	2	9	13216910-14696456	6	13905030	5.70895
itf00g03640	0	5424616	5426307	distant	1	0	5444919-5448800	27	5445811	7.88291
itf00g03640	0	5424616	5426307	distant	2	1	27269682-28738112	62	28676386	7.50518
itf00g03650	0	5426321	5426935	distant	1	0	5445645-5448800	12	5448560	5.5415
itf00g03650	0	5426321	5426935	distant	2	1	28047908-28678669	9	28676817	5.82038
itf00g03660	0	5427020	5428000	distant	1	0	5445820-5446661	6	5446661	5.79201
itf00g03660	0	5427020	5428000	distant	2	1	28047908-28737374	9	28680029	6.64593
itf00g03670	0	5443106	5453599	local	1	0	5444919-5448800	29	5444919	11.1414
itf00g03670	0	5443106	5453599	distant	2	1	27607109-28738112	82	28676398	10.6567
itf00g03680	0	5455154	5459077	distant	1	0	5444919-5448800	26	5448317	7.07043
itf00g03680	0	5455154	5459077	distant	2	1	26536739-28738112	70	28679281	10.8177
itf00g03690	0	5462574	5466045	distant	1	0	5444919-5448800	27	5448560	9.49323
itf00g03690	0	5462574	5466045	distant	2	1	26489396-28738112	96	28078407	9.73294
itf00g03720	0	5489093	5490179	distant	1	1	27579180-29353754	51	28434688	12.4516
itf00g04160	0	6515604	6516858	distant	1	4	25026498-25259449	7	25057374	5.99701
itf00g04520	0	7198679	7199125	distant	1	11	16994821-17720722	7	17720722	8.06797
itf00g04760	0	7690438	7691496	distant	1	4	2528498-5147490	4	4637554	6.57754
itf00g05230	0	8338378	8342457	distant	1	4	27728236-29037481	8	27967906	6.66062
itf00g05640	0	8896720	8900846	distant	1	0	16812674-16815574	4	16813026	10.2206
itf00g05640	0	8896720	8900846	distant	2	2	26190323-26198923	4	26190323	18.5961
itf00g05640	0	8896720	8900846	distant	3	3	6181485-9576301	32	6181806	17.938
itf00g05640	0	8896720	8900846	distant	4	3	17396749-28068455	77	26067308	14.4346
itf00g05640	0	8896720	8900846	distant	5	4	16285574-16325883	5	16325883	10.0477
itf00g05650	0	8902100	8910155	distant	1	0	16812674-16815574	4	16813026	7.82941
itf00g05650	0	8902100	8910155	distant	3	3	5996841-9576301	27	6181806	15.673
itf00g05650	0	8902100	8910155	distant	4	3	18304324-28068455	72	27588246	13.4865
itf00g05800	0	9140361	9142467	distant	1	5	14792811-16351318	5	16351318	6.89876
itf00g05870	0	9302612	9303163	distant	1	11	4351647-4396849	8	4353574	6.34404
itf00g06200	0	9823581	9827865	distant	1	2	9139064-9791257	5	9139064	9.72561
itf00g06200	0	9823581	9827865	distant	2	13	12563533-14741867	5	12861342	5.85766
itf00g06710	0	10706126	10709144	distant	1	4	2345086-4203866	10	3161987	7.71267
itf00g06710	0	10706126	10709144	distant	2	10	12762714-14517613	5	14451670	6.08161
itf00g07270	0	11971135	11971746	distant	1	6	1242814-3460104	9	1251469	7.5142
itf00g07270	0	11971135	11971746	distant	2	6	12138052-12682313	4	12138052	11.8852
itf00g07450	0	12230197	12230839	distant	1	7	19722259-19852557	4	19852010	6.34804
itf00g07890	0	13200946	13204810	distant	1	12	13521234-16139847	5	16139847	6.19198
itf00g08080	0	13360551	13361725	distant	2	7	1099290-2256339	42	1336840	11.567
itf00g08090	0	13369905	13370907	distant	1	7	1326744-1920512	8	1880172	6.69478
itf00g08100	0	13373023	13383782	distant	2	7	1099290-2261202	63	1327028	12.7315
itf00g08110	0	13391423	13397704	distant	1	7	1561955-2508127	11	1614447	12.8899
itf00g08120	0	13399014	13408232	distant	1	7	1325335-2046451	16	1614447	13.5302
itf00g08140	0	13420366	13423525	distant	1	7	1099290-2424412	23	1333548	8.71422
itf00g08160	0	13445331	13445998	distant	1	7	1326744-2277770	7	1449186	7.11766
itf00g08550	0	14260790	14269589	distant	1	1	8505909-9488842	5	8818217	6.86689
itf00g08550	0	14260790	14269589	distant	2	1	21449589-21636401	5	21636349,21636401	8.85677
itf00g08550	0	14260790	14269589	distant	3	14	18662728-18672223	4	18662728	5.79724
itf00g08620	0	14374530	14376731	distant	1	13	22265521-22741142	6	22352906	6.15568
itf00g08810	0	14593587	14596170	distant	2	2	1523702-4204985	15	2837665	8.15907
itf00g08830	0	14599988	14603724	distant	1	2	2814676-3124634	20	2815549	8.07699
itf00g09330	0	15156310	15157014	distant	1	4	10363286-15759810	11	15759666	7.81169
itf00g10730	0	18148182	18153254	distant	1	11	11877998-14925207	4	11877998	6.78187
itf00g10770	0	18208032	18210667	distant	1	4	23367926-24191687	7	24095365	6.25054
itf00g10800	0	18248862	18250116	local	1	0	18203663-18292860	5	18203663	8.67219
itf00g10800	0	18248862	18250116	distant	2	4	10279197-19419203	34	12852260	7.54157
itf00g10800	0	18248862	18250116	distant	3	4	22834867-26655065	76	24094898	15.2753
itf00g10810	0	18255417	18258437	distant	1	4	22590273-23437045	4	23336143	5.85875
itf00g10820	0	18275938	18277374	distant	1	4	23732343-23962335	8	23962335	8.12728
itf00g11260	0	19046617	19047811	distant	1	5	4648194-5912418	8	5816429,5912404,5912418	9.47086
itf00g11260	0	19046617	19047811	distant	2	5	11831017-12784771	6	12115949	7.4273
itf00g11260	0	19046617	19047811	distant	3	5	15735649-16274233	7	16245223	9.69145
itf00g11430	0	19444894	19445289	distant	1	9	5821003-7031639	7	6028740	6.30543
itf00g13080	0	22117666	22153529	distant	1	5	18817660-20150504	16	19518496	8.19545
itf00g13200	0	22154859	22157084	distant	1	5	16419928-20802095	10	19622541	6.35452
itf00g13230	0	22229574	22231078	distant	1	0	3650798-4394715	4	4365455	9.02014
itf00g13230	0	22229574	22231078	distant	2	0	8425856-8426389	4	8426266	9.02014
itf00g13230	0	22229574	22231078	distant	3	5	6167512-8006360	11	6167747,6355842	9.02014
itf00g13230	0	22229574	22231078	distant	4	5	10206818-19752169	59	13839497	9.27198
itf00g13230	0	22229574	22231078	distant	5	12	7260969-7267070	4	7261134,7264968	9.02014
itf00g13630	0	22794639	22798016	distant	1	5	20602929-20901017	28	20602929	10.0813
itf00g13830	0	23134254	23135637	distant	1	4	22166122-22260722	7	22214065	8.0171
itf00g13830	0	23134254	23135637	distant	2	5	6540900-9886101	6	8142605	7.32245
itf00g14270	0	23907566	23909485	distant	1	4	2869236-8787178	31	8352589	9.75261
itf00g14810	0	24912399	24920778	distant	1	8	9722294-10211605	6	9724001	10.1638
itf00g14810	0	24912399	24920778	distant	2	8	12438594-19199414	59	18702591	9.89448
itf00g14810	0	24912399	24920778	distant	3	10	20689051-20705252	7	20698987	8.57662
itf00g15320	0	25297634	25299771	distant	1	10	8031777-11540938	12	9708084	8.78131
itf00g15630	0	25981823	25984880	distant	1	4	22523247-23780421	10	22559421,22813230	9.73129
itf00g15970	0	26790268	26794311	distant	1	0	7000091-7091949	6	7003329	15.9453
itf00g15970	0	26790268	26794311	distant	2	15	10652577-20113653	67	15429350	15.1956
itf00g15970	0	26790268	26794311	distant	3	15	22337231-22992191	6	22337231	15.2778
itf00g16110	0	26959171	26962919	distant	1	15	20431018-20669570	6	20585110	9.23006
itf00g16270	0	27301224	27302486	distant	1	12	21333133-21720636	16	21574281	10.0588
itf00g17030	0	28510277	28516661	distant	1	12	16168889-19643910	56	19377060	12.0992
itf00g17030	0	28510277	28516661	distant	2	14	802324-1675132	8	1547992	6.45848
itf00g17050	0	28527770	28528849	distant	1	12	18830519-20956778	30	18892468	7.55888
itf00g17970	0	30003515	30008994	distant	1	1	3281950-5568418	5	4633060,4633495	6.93075
itf00g17970	0	30003515	30008994	distant	2	11	17955780-18972943	15	17955780	6.21562
itf00g18050	0	30122135	30122693	distant	1	12	13127722-13132450	8	13131770	7.9656
itf00g18150	0	30237979	30239372	distant	1	3	14207093-14371361	7	14207093	6.34334
itf00g18160	0	30242522	30244288	distant	1	14	5142236-5581721	5	5581721	6.3232
itf00g18180	0	30252810	30254582	distant	2	14	4371428-5142611	8	4900193	7.0915
itf00g18190	0	30256673	30260214	distant	2	14	4868187-4975427	12	4919605	8.81976
itf00g18210	0	30286688	30291057	distant	1	14	4868187-4919605	4	4868187	9.05381
itf00g18850	0	31400172	31402191	distant	1	4	30021737-31981357	32	31352058,31352252,31357352	12.444
itf00g18870	0	31429806	31431250	distant	1	2	16761737-18747834	8	18537182	7.07536
itf00g18870	0	31429806	31431250	distant	2	10	13129852-13164226	4	13129852	6.98661
itf00g19260	0	32067042	32067897	distant	1	15	8450323-9708363	5	9705124	7.37059
itf00g19270	0	32090812	32091960	distant	1	0	1824734-1832457	4	1824734	11.0369
itf00g19270	0	32090812	32091960	distant	2	0	9696569-9714432	8	9698471	16.6148
itf00g19270	0	32090812	32091960	distant	3	0	18149706-18795742	6	18153023	15.8598
itf00g19270	0	32090812	32091960	distant	4	1	15302168-15351160	5	15347880	9.78176
itf00g19270	0	32090812	32091960	distant	5	11	3459259-16087610	84	12307079	17.4907
itf00g19420	0	32368073	32372856	distant	1	4	211236-1542767	26	1002931	7.49952
itf00g19450	0	32391153	32391742	local	1	0	32382826-32395418	4	32382883	8.68042
itf00g19450	0	32391153	32391742	distant	2	4	153071-3099107	101	1085028	12.0676
itf00g20230	0	33668664	33671476	distant	1	6	17447853-18654003	10	18214394	8.59644
itf00g20350	0	33838376	33839116	distant	1	4	10370832-17009481	35	12155379	13.6145
itf00g20480	0	34135143	34137348	distant	1	7	17683019-18034788	9	17804960	7.04446
itf00g20610	0	34226732	34228862	distant	1	11	2680299-3683917	12	2680626	6.8728
itf00g20840	0	34684385	34686042	distant	1	5	18733627-19666977	11	19582363	8.35663
itf00g21220	0	35241508	35244645	distant	1	6	25879946-26000919	4	25961285	6.1832
itf00g21630	0	35674034	35674576	distant	1	6	24862592-25137044	5	24862592	12.0526
itf00g22640	0	37599005	37600075	distant	1	9	21114195-23328927	60	23327872	11.4943
itf00g22940	0	38247165	38250228	distant	1	4	11844193-12871823	6	11844199	8.21309
itf00g23410	0	38759385	38763196	distant	1	3	16615218-18902726	21	17470907	10.6998
itf00g23850	0	39509597	39510101	distant	1	14	18163345-18617818	4	18520392	7.02047
itf00g24520	0	40519526	40522351	distant	1	11	2125124-2683959	26	2482501	7.92248
itf00g24840	0	41008534	41010958	distant	2	15	8362703-18284619	99	12883882,12885730	16.9261
itf00g24840	0	41008534	41010958	distant	3	15	22248954-23296783	10	22248954	10.1552
itf00g25640	0	42062679	42069802	distant	1	6	14273382-14982718	5	14981079,14982718	6.03803
itf00g25640	0	42062679	42069802	distant	2	6	20346411-20513221	4	20346411,20350667,20354235,20513221	5.74282
itf00g25720	0	42159686	42162345	local	1	0	42154587-42166218	5	42166218	10.9174
itf00g25720	0	42159686	42162345	distant	2	13	15683-1413967	84	456861	12.3357
itf00g25780	0	42211383	42213805	distant	1	9	10685011-10891265	5	10887608,10887658	6.36829
itf00g26060	0	42510123	42511125	distant	1	9	9263487-11824130	5	10018803	7.40179
itf00g26060	0	42510123	42511125	distant	2	9	16234216-19099355	10	16242661	6.48483
itf00g26260	0	42873073	42876454	distant	1	1	6083212-6123153	4	6123153	7.36548
itf00g26550	0	43248442	43256748	distant	1	5	19589951-21152404	31	21152404	12.828
itf00g26550	0	43248442	43256748	distant	2	7	4233480-10084406	15	6069759	12.9352
itf00g26550	0	43248442	43256748	distant	3	7	13572506-19853274	33	14996437,15178668,16069767,16245738,17051680,17101688,17128027,17128241,17202287,17202528,18599062,18600254,19201731,19205551,19406692,19409124	12.828
itf00g26580	0	43308624	43309958	distant	1	1	12132733-14296119	7	12132733	10.1364
itf00g26740	0	43466203	43470348	distant	1	4	12309377-14395896	4	12309377	6.87233
itf00g26770	0	43500031	43501842	distant	1	3	16654107-18102431	13	16846052	7.28884
itf00g26810	0	43513114	43515804	distant	1	8	763929-1212191	7	1062587	9.19691
itf00g27050	0	43961655	43966926	distant	1	1	57922-963112	26	59612,302616	8.64319
itf00g27080	0	43994967	43996470	distant	1	4	6807867-7234201	9	7233979	7.04256
itf00g27250	0	44366809	44367584	distant	1	3	12780856-12957767	7	12957767	15.0618
itf00g27340	0	44464170	44468024	distant	1	10	19468393-21825809	23	20179562	8.5994
itf00g27350	0	44489494	44492696	distant	1	5	13043618-15756426	7	14429888	10.5405
itf00g27730	0	44986753	44987767	distant	1	1	5664869-6084985	6	5664869	6.16479
itf00g27730	0	44986753	44987767	distant	3	4	14696474-16119056	4	15188861	6.19127
itf00g28060	0	45516882	45517308	distant	1	0	22140341-22141445	4	22140341	7.92047
itf00g28060	0	45516882	45517308	distant	2	5	18766542-20143456	68	19782204	13.6158
itf00g28100	0	45616774	45617634	distant	1	0	8819366-8824064	4	8819366	7.14484
itf00g28100	0	45616774	45617634	distant	3	3	6519258-6697374	4	6522140	6.58651
itf00g28510	0	46229277	46229891	distant	1	12	17425673-19793077	34	19793077	7.33905
itf00g28900	0	46751376	46753493	distant	1	11	1915844-1940356	6	1915844	6.58355
itf00g29460	0	47476030	47479143	local	1	0	47476092-47478928	9	47476092	17.3376
itf00g29460	0	47476030	47479143	distant	2	11	6294793-12306300	46	8639309	16.4389
itf00g30490	0	48255039	48256493	distant	1	1	6537209-6782790	5	6551011	5.87584
itf00g30510	0	48261405	48264138	local	1	0	48259218-48262500	7	48259244	8.22728
itf00g30510	0	48261405	48264138	distant	2	5	21580769-21867728	10	21603355	7.62576
itf00g31100	0	48945680	48948197	distant	1	12	10103035-11556461	10	11556461	8.91828
itf00g31100	0	48945680	48948197	distant	2	12	14144108-15743036	4	15743036	9.80419
itf00g31100	0	48945680	48948197	distant	3	12	19266597-20890188	6	19726978	7.03029
itf00g31270	0	49157693	49159667	distant	1	14	8807285-12073528	11	12073528	8.22813
itf00g32370	0	50290726	50293771	distant	1	2	18368168-19447505	7	18504921	6.32741
itf00g32410	0	50306102	50307812	distant	1	1	655126-696956	4	655834	7.4716
itf00g32890	0	50871288	50873902	distant	1	13	21797521-22830465	10	22309253	6.84019
itf00g33080	0	50994287	50996068	distant	1	2	11451793-11957921	4	11957921	6.66196
itf00g33220	0	51127515	51129630	distant	1	7	762737-1100516	15	947761	7.88473
itf00g33320	0	51263724	51264664	distant	1	7	1023762-1885482	5	1049561	6.75281
itf00g33550	0	51427397	51430479	distant	1	4	23337520-25057350	4	23337632	6.62673
itf00g34770	0	52540967	52542799	distant	1	1	30927074-31535067	8	31481033	7.84641
itf00g35140	0	52818833	52819725	distant	1	3	6520011-8696180	15	8696180	11.2967
itf00g35140	0	52818833	52819725	distant	2	3	21662932-23890102	12	21683048	12.9011
itf00g35700	0	53350346	53351065	distant	1	4	115855-2006037	73	1081109	12.3359
itf00g36230	0	53771864	53772950	distant	1	3	11993229-12013454	5	11995058	6.17933
itf00g36400	0	53883357	53885424	distant	1	14	7824747-12622168	33	10262387	9.09369
itf00g36410	0	53893985	53896739	distant	1	4	10927679-12951003	18	10929867	10.2546
itf00g36530	0	53995145	53998378	distant	1	10	5502976-7837913	6	5502976	6.10221
itf00g36530	0	53995145	53998378	distant	2	10	10197719-16139208	79	15516638,15516639	14.9553
itf00g36610	0	54054575	54055007	distant	1	13	20785951-20885703	17	20804778	10.931
itf00g36990	0	54358749	54359955	distant	1	6	23760469-23767511	4	23760469	6.13447
itf00g37610	0	54917611	54918207	distant	1	1	24787245-27395673	18	26379550	11.9989
itf00g37950	0	55306551	55306835	distant	1	6	18083869-18920497	7	18086143	5.81717
itf00g38360	0	55609515	55611843	distant	1	6	15491209-17952499	10	17730967	9.73213
itf00g38430	0	55711474	55713441	distant	1	1	26747901-27496366	25	26754193	10.5504
itf00g39000	0	56226350	56227774	distant	1	3	4335852-4590415	9	4337512	10.5103
itf00g39040	0	56251476	56254158	distant	1	10	355086-894259	9	486088	6.45252
itf00g39470	0	56729096	56730761	distant	1	7	296405-4149981	63	1449255	12.763
itf00g40230	0	57590067	57591145	distant	1	4	11334050-14396989	22	12381804	7.39641
itf00g40750	0	58181503	58184345	distant	1	7	9860775-10552519	11	10373589	11.0124
itf00g41120	0	58665893	58667474	distant	1	1	29974152-29984634	5	29974152	8.24493
itf00g41350	0	58998756	58999094	distant	1	0	16837731-16840721	5	16837731	5.722
itf00g41400	0	59091284	59092321	distant	1	15	13905494-15706962	6	14389888	9.35497
itf00g41640	0	59375292	59376226	distant	2	14	4384126-5142611	6	5142611	5.81418
itf00g41930	0	59748783	59749112	distant	1	14	13676733-13686901	4	13686901	7.19857
itf00g43180	0	61475180	61476141	distant	2	3	6181494-7138428	6	6181806	6.47728
itf00g43180	0	61475180	61476141	distant	3	3	16657948-19067337	24	16993689	8.54674
itf00g43770	0	62177038	62178079	distant	1	14	2112280-2209484	5	2159592	5.86724
itf00g44000	0	62401372	62401882	distant	1	4	265503-924043	19	745318	7.42707
itf00g44560	0	63112681	63113437	distant	1	6	1341303-1343781	4	1343781	6.92418
itf00g44560	0	63112681	63113437	distant	2	7	11687130-11753156	5	11752885	15.9788
itf00g44990	0	63651406	63651940	distant	1	14	4475675-5225180	6	4475675	6.38435
itf00g45410	0	64191038	64191722	distant	1	1	30271821-31306013	13	30483493	6.73015
itf00g45640	0	64470105	64472030	distant	1	1	26257230-26434862	5	26257230	6.66379
itf00g46200	0	65255743	65256750	distant	1	4	11177818-14396989	14	12867652,12867752	7.03434
itf00g46200	0	65255743	65256750	distant	2	4	22339451-27447557	99	23334478	17.6393
itf00g46230	0	65298299	65299556	distant	1	6	19013625-21198482	9	20932794	7.82956
itf00g46340	0	65385850	65387834	distant	1	12	20657465-21200411	4	20657465	6.58684
itf00g47480	0	67022438	67023909	distant	1	11	3242765-3752157	29	3724378,3724477,3727362	9.70784
itf00g48210	0	67967757	67968098	distant	1	7	3333419-3495910	4	3333419	6.36256
itf00g48740	0	68725749	68727202	distant	1	2	10956154-12216888	49	11119691,11120034	7.70664
itf00g48760	0	68762770	68763021	distant	1	0	24244945-24247794	4	24244998	6.71835
itf00g49710	0	70061420	70063391	distant	1	3	17176035-18306240	16	17214996	9.82466
itf00g50600	0	71331547	71332916	distant	2	12	18777503-21074825	17	20657886	10.1238
itf00g50600	0	71331547	71332916	distant	3	13	21318902-22789764	37	21475083	8.85107
itf00g52660	0	73810798	73811220	distant	1	4	30201427-32373234	7	32003488	7.71401
itf00g53770	0	75177773	75178301	distant	2	10	22892037-24310575	5	22892037	5.81418
itf00g55950	0	78399579	78399875	distant	1	14	8807285-12345383	20	12073528	10.6017
itf00g56540	0	79122182	79123200	distant	1	1	3489563-8087091	8	4792789,5134089,6108654,6108661,6122535,8073009,8087091	6.46262
itf00g56540	0	79122182	79123200	distant	2	1	17733543-21011623	10	18235892,19619772,20520263	6.46262
itf00g56540	0	79122182	79123200	distant	4	12	1941425-2271092	11	2271092	6.27626
itf00g57400	0	80109830	80110820	distant	1	7	16852060-18349533	18	17093326	6.35099
itf00g60030	0	83876166	83876864	distant	1	9	1356275-2821303	5	1679231	6.66455
itf00g60200	0	84082466	84083121	distant	1	2	11485457-13003852	7	13003852	6.20774
itf00g63020	0	88076181	88076624	distant	1	10	5376795-5378159	4	5377517	8.02624
itf00g67510	0	94664617	94665190	distant	1	1	18626345-18627516	4	18626777	6.16895
itf00g69830	0	98320507	98321198	distant	1	10	16194542-16443340	9	16302252	6.76476
itf00g72340	0	103060603	103061399	distant	1	6	10449482-10952154	4	10449526	7.72051
itf00g72560	0	103588823	103589600	distant	1	9	21050974-21405105	10	21051004	7.0678
itf00g73040	0	104587950	104588285	distant	1	2	13645725-14270911	15	13836440	7.67145
itf00g75950	0	110513526	110513849	distant	1	1	17306796-20168003	4	19208768	5.785
itf01g00020	1	2894	7353	local	1	1	10582-1562232	22	1537412	10.8015
itf01g00040	1	12329	15178	local	1	1	9850-3291704	33	1488713,1516629	11.9566
itf01g00060	1	28354	32231	distant	1	4	3787147-3792804	4	3792697	7.77022
itf01g00090	1	47297	51475	distant	1	4	2568600-4014563	30	3287958	7.04604
itf01g00200	1	119637	120627	distant	1	2	7409922-10806766	6	7409922,8220079,9608000,10269170,10306304,10806766	5.4711
itf01g00230	1	138932	141905	local	1	1	56749-1904535	22	313891	8.22814
itf01g00250	1	148911	150791	local	1	1	114397-1562227	15	169528	11.5192
itf01g00540	1	259229	259973	local	1	1	262341-1303505	8	1162052	7.30834
itf01g00650	1	316291	316935	distant	1	15	14880517-19264073	13	16506924	6.85254
itf01g00770	1	442597	444107	local	1	1	56640-838902	34	568703	10.2601
itf01g01020	1	587723	591380	local	1	1	57922-963112	20	658087	8.58003
itf01g01130	1	654812	658511	local	1	1	655872-808570	8	655872,658282,659408	6.68389
itf01g01150	1	668085	670646	local	1	1	69400-1157775	33	192376	9.50834
itf01g01160	1	677036	681712	local	1	1	28571-1279549	71	722080	12.8031
itf01g01520	1	888213	895158	local	1	1	83777-940982	24	810416	8.42197
itf01g01630	1	960158	963587	local	1	1	1157775-1267994	4	1267994	6.2167
itf01g01910	1	1131207	1139863	distant	1	6	25179053-25866973	14	25866884	6.50903
itf01g02010	1	1194748	1200300	local	1	1	528273-3386814	12	3124634	7.59179
itf01g02030	1	1215486	1220215	distant	1	15	18447467-19569023	10	18494588	6.90298
itf01g02050	1	1227667	1229724	local	1	1	262284-1887799	12	960801	10.756
itf01g02060	1	1232483	1238175	local	1	1	215006-2125127	23	1217258,1217259,1217345,1217363,1655248,1904785,1906059,1958117	8.57297
itf01g02060	1	1232483	1238175	distant	2	9	899461-3629177	10	3008321	7.15564
itf01g02130	1	1273061	1278985	local	1	1	960801-1421384	4	1103736	5.55139
itf01g02190	1	1301331	1304075	distant	1	12	20314346-20957261	7	20418701	6.53299
itf01g02240	1	1338075	1340280	local	1	1	1193055-1726383	7	1393572	6.8907
itf01g02310	1	1378782	1384195	local	1	1	58767-1562343	8	1562343	7.0614
itf01g02330	1	1389604	1392288	local	1	1	11185-1521765	4	1521765	6.76436
itf01g02340	1	1393284	1397237	distant	1	1	14056550-14635653	5	14295500	6.91787
itf01g02490	1	1478824	1480284	local	1	1	1486821-1516509	8	1486821,1486880,1488573,1498608	6.05352
itf01g02500	1	1480488	1482847	local	1	1	12644-2123020	16	1525669	9.00632
itf01g02750	1	1641713	1646475	distant	1	14	14409409-15126298	6	15126298	5.59402
itf01g03190	1	1893559	1898464	local	1	1	1547410-1907017	6	1904048,1907017	6.39024
itf01g03250	1	1953305	1953660	local	1	1	1781994-2528197	16	2016364	7.23889
itf01g03320	1	1957144	1962979	local	1	1	1879697-2777249	14	2121982	7.22395
itf01g03350	1	1978894	1980658	local	1	1	1629351-2086178	9	1977776	9.22446
itf01g03460	1	2061669	2068811	local	1	1	1880320-3124607	16	1880320	8.97669
itf01g03540	1	2120859	2128143	local	1	1	159954-6398613	61	2015347	10.0398
itf01g03540	1	2120859	2128143	distant	2	2	4397372-5568572	11	5258940	6.37026
itf01g03540	1	2120859	2128143	distant	3	2	15654972-16488261	8	16255276	6.40938
itf01g03540	1	2120859	2128143	distant	4	10	4294002-6687112	11	4294002	5.94052
itf01g03950	1	2489250	2490260	local	1	1	2235386-3541357	11	2528461	7.96911
itf01g03970	1	2496397	2499638	distant	1	1	1897161-2225560	6	1988751	6.67247
itf01g03980	1	2500563	2503286	local	1	1	855967-2262369	6	855967	6.7751
itf01g04210	1	2655687	2657860	distant	1	1	3330218-6123153	9	3330218	6.58838
itf01g04300	1	2730753	2735033	local	1	1	2771586-2980516	5	2980516	9.68763
itf01g04660	1	2990385	2993363	distant	1	8	6260650-9517545	10	8465866	5.72668
itf01g04660	1	2990385	2993363	distant	2	8	16944651-18004031	4	17118288	6.27787
itf01g04680	1	3011748	3016691	local	1	1	2917932-3352637	21	3064968	13.9938
itf01g04800	1	3111980	3114620	distant	1	11	1915844-1919019	4	1916355	6.41166
itf01g04820	1	3126777	3135579	local	1	1	2978083-3386814	16	3243729	7.20024
itf01g04880	1	3164423	3167240	local	1	1	3232947-3430561	5	3329966	6.39443
itf01g04890	1	3168821	3170914	distant	1	4	29906549-30827106	6	30827106	6.84642
itf01g04930	1	3241919	3247539	local	1	1	2543019-3301962	6	3245490	8.33686
itf01g05020	1	3329056	3331262	local	1	1	3053625-3962175	4	3053625	6.5883
itf01g05080	1	3350617	3374372	local	1	1	2229885-3487650	6	2610821	5.96172
itf01g05060	1	3350639	3355790	distant	1	15	3647284-3660198	5	3647284	6.57627
itf01g05300	1	3558992	3562231	local	1	1	3165877-3557041	4	3333294	6.31956
itf01g05420	1	3640964	3643003	distant	1	9	11322485-13396099	18	12900045	10.1148
itf01g05520	1	3693266	3713765	distant	1	12	20657465-22759006	4	22210082	6.00528
itf01g05520	1	3693266	3713765	distant	2	13	21296822-22103712	11	21481904	6.94264
itf01g05810	1	3999967	4001451	local	1	1	3645859-5527828	24	4016958	10.1222
itf01g06170	1	4319846	4323007	local	1	1	1987729-5311774	17	4322259	15.4709
itf01g06180	1	4327257	4329202	distant	1	1	23155123-24118598	9	24118598	6.03014
itf01g06180	1	4327257	4329202	distant	2	4	3353663-5910059	20	5594478	6.54655
itf01g06200	1	4331356	4334496	local	1	1	4320248-4695990	9	4322259	7.01109
itf01g06210	1	4343033	4349492	local	2	1	4047344-5331375	9	4047344	8.0811
itf01g06230	1	4372193	4378308	local	1	1	3648110-4569506	13	4007843	8.99697
itf01g06380	1	4522005	4529433	local	1	1	4515541-6120957	6	5761131	6.7748
itf01g06690	1	4805975	4809761	distant	1	7	5845195-5880741	4	5845195,5878667,5879231,5880741	6.23166
itf01g06880	1	5146779	5147869	distant	1	4	25721769-27566556	38	25721806	9.19256
itf01g07120	1	5486014	5486958	distant	1	4	3758124-5467855	13	4550063	8.03223
itf01g07320	1	5760441	5764920	distant	1	14	13528729-13749236	5	13747807	6.89968
itf01g07340	1	5772622	5778370	local	1	1	5157661-6858539	37	5764539,5764540	12.6909
itf01g07790	1	6304730	6307503	local	1	1	6304980-8537042	17	6305195	9.41067
itf01g07950	1	6469094	6486580	distant	2	10	18634634-19043333	9	18669398	6.76846
itf01g07970	1	6547604	6551213	distant	1	9	4788142-5609584	5	4788142	6.46378
itf01g08020	1	6607455	6609961	distant	1	4	30226438-31593709	6	30550549	7.09315
itf01g08120	1	6720711	6723425	distant	1	4	29468980-30818360	8	29846464	7.61002
itf01g08120	1	6720711	6723425	distant	2	15	279837-598116	5	279837	6.08125
itf01g08250	1	6856042	6859466	distant	1	1	1440447-1888828	4	1440447	5.75657
itf01g08620	1	7368634	7372925	local	1	1	6323555-14626789	47	7372004	16.5499
itf01g08620	1	7368634	7372925	distant	2	5	25937234-25939845	4	25938528	7.60761
itf01g08630	1	7379212	7390275	local	1	1	6323555-11688541	29	7372004	13.0534
itf01g08630	1	7379212	7390275	distant	2	5	25937234-25939845	4	25939845	6.43079
itf01g09160	1	8191357	8198920	local	1	1	6915832-15845246	47	14294717	15.183
itf01g09550	1	8687059	8689841	distant	1	1	9489291-10317475	4	9492640	6.41232
itf01g10090	1	9417415	9420413	local	1	1	8072693-11319022	13	9492449	7.66696
itf01g10090	1	9417415	9420413	distant	2	1	13431721-14641952	4	13431721	7.03349
itf01g10090	1	9417415	9420413	distant	3	5	25937234-25939845	4	25939041	6.97094
itf01g10510	1	9984899	9987171	distant	1	12	5435852-5608699	7	5435852	6.8561
itf01g10770	1	10300649	10304002	distant	1	15	3724-535478	10	3724,20557,23036,332281,332382	6.41226
itf01g10790	1	10314010	10318133	local	1	1	10229130-10471184	6	10231131	7.05817
itf01g10800	1	10319574	10322483	distant	1	0	14208098-14267751	6	14208098	9.33758
itf01g10800	1	10319574	10322483	local	2	1	4016654-10878620	68	10343479	22.1257
itf01g10800	1	10319574	10322483	distant	3	1	13429065-16036781	19	13429065	15.184
itf01g10800	1	10319574	10322483	distant	4	3	10896081-12149809	8	10896626	17.0671
itf01g10800	1	10319574	10322483	distant	5	5	25937212-25940676	5	25940385	14.608
itf01g10890	1	10470459	10474118	local	1	1	10117742-10343479	5	10235594	6.25942
itf01g11000	1	10661879	10667411	local	1	1	6479887-11687932	16	9492444	7.25208
itf01g11150	1	10888928	10898838	local	1	1	8733579-11290870	8	10874223	7.11391
itf01g11340	1	11165700	11171331	distant	1	0	14207119-14266637	8	14266637	10.4929
itf01g11340	1	11165700	11171331	distant	2	0	24244945-24247794	5	24244945	7.84107
itf01g11340	1	11165700	11171331	local	3	1	7851213-13427736	21	11309678	11.4663
itf01g11520	1	11424243	11427764	distant	1	0	14264190-14269125	4	14269125	9.34203
itf01g11520	1	11424243	11427764	distant	3	0	24248196-24426806	4	24426806	11.5335
itf01g11520	1	11424243	11427764	local	4	1	8398565-13432503	17	13431566	14.9159
itf01g11530	1	11428975	11430824	distant	1	1	8505701-8735723	5	8505794	6.37452
itf01g11660	1	11685633	11688856	distant	1	5	19195212-20464131	5	20464131	6.39528
itf01g11890	1	11928141	11932159	local	1	1	11934980-15845261	16	15845261	6.63576
itf01g12020	1	12130747	12136533	local	1	1	12045053-12136426	8	12131242,12131393,12132218,12133525,12134914,12136426	6.20723
itf01g12150	1	12293504	12297587	distant	2	1	3080955-8085989	45	8065317	17.2361
itf01g12150	1	12293504	12297587	local	3	1	12044472-16398093	20	14295573	15.5429
itf01g12440	1	12614746	12617325	distant	1	4	31453137-32315631	5	31633131	5.96699
itf01g12510	1	12666585	12667934	local	1	1	12132733-14296119	8	12132733	8.15251
itf01g12530	1	12704328	12708771	distant	1	4	3667433-4253889	4	3747096	5.72352
itf01g12910	1	13052619	13057907	distant	2	7	46249-1983531	7	403278,530128	5.60693
itf01g12910	1	13052619	13057907	distant	3	10	21876637-22241415	8	22241414,22241415	6.35958
itf01g12920	1	13064071	13067756	distant	1	1	15532492-17946796	6	16608153	7.55585
itf01g12920	1	13064071	13067756	distant	2	7	46249-1983531	7	46249,1983531	5.96871
itf01g13220	1	13427594	13433255	distant	1	1	8398493-11292431	8	8398493	6.81243
itf01g13580	1	13936418	13938478	distant	1	2	22820138-22941533	4	22820447	6.16782
itf01g13650	1	14052223	14058156	distant	1	7	2902833-5162367	11	4200873	8.25346
itf01g13660	1	14078015	14078554	distant	1	0	14208098-14267751	6	14266526	7.28517
itf01g13660	1	14078015	14078554	distant	2	1	6482965-10878620	6	9799735	6.16533
itf01g13660	1	14078015	14078554	local	3	1	14056178-16036781	11	14056230	9.55238
itf01g13680	1	14190088	14194101	distant	2	3	1129624-5780483	45	3349874,4371677	9.27433
itf01g13680	1	14190088	14194101	distant	3	3	7813052-8694212	10	8688879,8690720	7.7818
itf01g13680	1	14190088	14194101	distant	4	3	26613929-28441770	12	28441770	7.78346
itf01g13690	1	14217180	14219636	distant	1	13	20291435-20308449	4	20307450,20307483,20308449	6.12888
itf01g13740	1	14301631	14305781	local	1	1	14294937-14643432	6	14296344	7.92755
itf01g13830	1	14422373	14433050	distant	2	0	18395833-18421547	4	18421547	6.97253
itf01g13830	1	14422373	14433050	distant	3	1	7787575-11326628	5	7789066	10.8685
itf01g13830	1	14422373	14433050	local	4	1	14224401-14645000	19	14294965	13.4592
itf01g13830	1	14422373	14433050	distant	5	5	25937227-25939680	4	25939485	6.7723
itf01g13930	1	14547466	14552117	distant	1	1	7372004-9103932	4	9103932	6.37186
itf01g13930	1	14547466	14552117	local	2	1	14054872-14642388	5	14548580	7.84513
itf01g14010	1	14626598	14636204	distant	1	1	262316-2543104	26	2225032	11.8006
itf01g14010	1	14626598	14636204	distant	2	1	4528933-7390171	7	7390171	9.50622
itf01g14010	1	14626598	14636204	local	3	1	14444520-20845869	13	15706750,15843890,19040268,19050622,19054377	11.3405
itf01g14010	1	14626598	14636204	distant	4	3	855659-3275715	4	855659	8.67108
itf01g14010	1	14626598	14636204	distant	5	6	16553617-17365311	12	17053307,17113693	9.29976
itf01g14010	1	14626598	14636204	distant	6	8	2246530-2617834	4	2246530	6.67944
itf01g14010	1	14626598	14636204	distant	7	9	4478184-5609584	6	4478184	7.82361
itf01g14010	1	14626598	14636204	distant	8	9	22104228-23331478	9	22350582	11.2513
itf01g14080	1	14776541	14778952	distant	1	13	458482-1129310	9	1036912	7.04909
itf01g14090	1	14779087	14783738	distant	1	13	419983-700501	5	700501	6.366
itf01g14210	1	14953136	14957915	local	2	1	14056970-15057362	5	15057362	6.80858
itf01g14230	1	14973584	14974902	distant	1	1	6322896-14634367	47	11319022	9.96202
itf01g14230	1	14973584	14974902	distant	2	5	25937234-25939845	4	25937234	11.4308
itf01g14340	1	15109321	15111166	distant	1	7	2847835-2909179	4	2847835	5.99218
itf01g14680	1	15538947	15557877	local	2	1	15172815-23634570	49	19266061	9.38874
itf01g14890	1	15747184	15749021	local	1	1	15783809-15786233	5	15786233	8.10069
itf01g15020	1	15879706	15884588	distant	1	9	19665127-20255160	7	19904530	5.8318
itf01g15180	1	16061575	16066594	distant	1	1	12288128-15057362	11	14296306	8.19341
itf01g15180	1	16061575	16066594	distant	2	5	20570835-20571506	4	20570997	6.10298
itf01g15430	1	16380187	16386937	local	1	1	14989349-16400354	8	16386078	6.43886
itf01g15470	1	16420144	16421017	distant	1	0	8598651-8603267	4	8602851	6.22496
itf01g15470	1	16420144	16421017	distant	2	2	964673-3671091	10	2118042	9.85414
itf01g15470	1	16420144	16421017	distant	3	2	16347940-21578812	23	21578812	8.41224
itf01g15740	1	16669831	16678844	local	1	1	14989851-18344548	16	16346804	7.28929
itf01g15780	1	16728483	16736005	local	1	1	15534571-18820895	11	18820895	6.87949
itf01g15960	1	17124586	17126424	distant	1	3	27757654-28033956	9	27757674,27890495,27911575,27912664	6.93155
itf01g15990	1	17215250	17219231	local	1	1	16837838-21214653	27	20132411	9.05855
itf01g15990	1	17215250	17219231	distant	2	7	17202579-19408848	5	17202579	6.0374
itf01g16010	1	17223376	17226520	distant	1	1	19701944-20569622	5	19701944	7.2595
itf01g16040	1	17248307	17251615	local	1	1	16869065-17231685	5	17216894	8.42872
itf01g16160	1	17366656	17371971	local	1	1	16869135-19912484	22	17223729	9.08164
itf01g16270	1	17441481	17443152	local	1	1	17370360-17385418	4	17375102	5.96698
itf01g16410	1	17595311	17597888	local	1	1	17306201-17647121	5	17647121	6.93112
itf01g16450	1	17645615	17649681	distant	1	14	4375471-4478840	5	4375471,4403527,4403648,4415987,4478840	5.8576
itf01g16630	1	17791854	17795234	local	1	1	16837786-17957605	15	17751406	8.25662
itf01g16700	1	17840216	17842944	distant	1	1	31459635-31800472	5	31599369	6.73591
itf01g16720	1	17854354	17858107	distant	1	1	27920856-27923127	6	27922160	6.79698
itf01g16930	1	18028119	18029796	distant	1	10	3115331-5379690	35	4050144	12.2183
itf01g16950	1	18055042	18061090	local	1	1	16869135-18063154	6	17692511	6.14679
itf01g16970	1	18080976	18082773	distant	2	12	9310886-11492765	6	10403384,11487396,11487397	5.88357
itf01g17050	1	18234928	18241806	distant	1	1	22918607-24215232	4	24214863	5.98198
itf01g17050	1	18234928	18241806	distant	2	2	7202579-9195906	4	9195906	6.24469
itf01g17180	1	18374411	18375702	local	1	1	16382947-18344316	10	18241217	9.39702
itf01g17440	1	18766526	18768465	local	1	1	18336023-19270704	7	18336023,18821047,19270704	5.76061
itf01g17470	1	18787368	18793039	local	1	1	18705764-18821291	10	18821291	10.6952
itf01g17560	1	18899737	18908052	distant	1	1	23822886-29396211	35	28218603	7.59038
itf01g17850	1	19163298	19164523	local	2	1	19022752-19900032	25	19268531	10.6283
itf01g17880	1	19190063	19193380	local	1	1	19218469-19464205	9	19265945	9.66071
itf01g17910	1	19208353	19217721	distant	1	4	2451568-2494187	6	2451568,2491035	6.11549
itf01g17940	1	19230294	19233853	distant	1	4	14396717-15189925	5	15189925	6.13066
itf01g17940	1	19230294	19233853	distant	2	4	21816424-22065732	4	21816424,21817406,22065732	6.13066
itf01g17950	1	19248030	19255383	local	1	1	19024515-19255179	5	19246498	7.32092
itf01g18140	1	19396236	19399228	distant	1	0	18395833-18423435	5	18421547	9.38625
itf01g18140	1	19396236	19399228	distant	2	1	9565583-11326628	6	9565583	9.50176
itf01g18140	1	19396236	19399228	local	3	1	18945964-19473020	12	19464499	10.7014
itf01g18140	1	19396236	19399228	distant	4	5	25909667-25940386	7	25939485	9.22153
itf01g18270	1	19448423	19451024	local	1	1	19440113-19464810	4	19450670	6.88044
itf01g18330	1	19532162	19532596	local	1	1	18945145-19913340	21	19635995	12.0074
itf01g18410	1	19598417	19608219	local	1	1	17266512-22574234	45	19616041	10.5459
itf01g18540	1	19693631	19694180	distant	2	1	19036516-19243552	5	19040193	7.72303
itf01g18630	1	19788567	19790202	distant	4	12	20051261-20751109	4	20051261	6.07761
itf01g18670	1	19812508	19814519	distant	1	5	19251821-20375676	29	20139348,20139427	10.7785
itf01g18700	1	19848054	19854027	local	1	1	19848259-19852952	4	19852952	8.94754
itf01g18840	1	19993838	20015130	local	1	1	20067585-20523355	7	20167577	10.4662
itf01g18990	1	20109304	20113305	distant	1	13	222698-1001718	7	1001718	6.56216
itf01g19010	1	20116659	20119920	distant	1	6	17447061-20584830	15	20584830	6.8666
itf01g19170	1	20245691	20248940	local	1	1	20131579-20344948	8	20181214	6.62892
itf01g19320	1	20402379	20403419	distant	1	2	9193355-10151234	15	9260081	8.37261
itf01g19380	1	20455367	20456338	distant	1	0	44401518-44402073	5	44401518	6.99219
itf01g19380	1	20455367	20456338	local	2	1	16869224-22250430	32	20485834	8.42927
itf01g19380	1	20455367	20456338	distant	3	2	9187945-10319770	5	9906048	5.92942
itf01g19390	1	20457739	20459969	local	2	1	20108286-20755586	15	20469416	8.62895
itf01g19450	1	20505342	20508441	local	2	1	19022520-21911187	28	20469936	11.5223
itf01g19640	1	20659115	20661950	distant	1	4	24406924-25568533	6	25568248	7.17571
itf01g19670	1	20697781	20700879	local	1	1	20488014-20988789	5	20488014	7.0961
itf01g19740	1	20742972	20753139	local	1	1	20487211-21011844	4	20487211	7.07642
itf01g19890	1	20855866	20858530	local	1	1	20487103-21003856	7	21003376	10.9664
itf01g20210	1	21161279	21162809	distant	1	6	19061609-20597123	4	19206663	7.39782
itf01g20270	1	21229701	21232500	local	1	1	21083778-24388297	11	24388297	8.12267
itf01g20290	1	21252180	21253886	local	1	1	20492105-23121983	28	21911070	10.1988
itf01g20520	1	21683242	21685219	distant	1	1	22083563-24078114	4	24077572	6.58471
itf01g20640	1	21746449	21750355	distant	1	15	8129781-8312229	5	8233711	6.7288
itf01g20670	1	21761225	21763937	distant	1	12	1628985-2124282	7	2124282	7.04831
itf01g20710	1	21795291	21797013	distant	1	14	16185922-17337389	4	17274545	5.69171
itf01g20750	1	21831297	21832835	local	1	1	20639307-22297594	5	21855241	7.89771
itf01g20760	1	21833263	21837035	local	1	1	20130157-22080535	64	20510184	12.7031
itf01g21050	1	22080644	22084424	distant	1	12	13409610-13577837	4	13516885	7.37243
itf01g21050	1	22080644	22084424	distant	2	12	16306293-18436589	8	16322788	6.43413
itf01g21090	1	22107469	22113639	local	1	1	20500807-22684395	6	22110596	6.6349
itf01g21310	1	22261460	22262543	local	1	1	21158457-22652256	9	22110596	6.80979
itf01g21320	1	22264923	22265252	local	1	1	20066401-23284550	18	22299325	7.19756
itf01g21350	1	22278826	22284715	local	1	1	20132411-24289531	85	22254544	17.3449
itf01g21420	1	22328703	22336161	distant	1	3	14582414-14606016	6	14604266	7.46559
itf01g21480	1	22360851	22365213	local	1	1	21981370-23284550	7	22034523	8.38035
itf01g21730	1	22562834	22568777	distant	1	4	24403418-24567809	8	24564848	7.05538
itf01g21770	1	22590444	22596538	local	1	1	22632702-22684018	4	22632702	6.38597
itf01g21770	1	22590444	22596538	distant	2	4	22929478-27566556	34	24094375	7.57432
itf01g21810	1	22632442	22636972	distant	2	4	22563982-26654245	13	24564649,24565051	7.28931
itf01g21850	1	22656351	22659831	local	1	1	20459769-23943018	26	22794886	13.4701
itf01g22000	1	22785231	22789068	local	1	1	22562874-22872362	5	22684018	6.62823
itf01g22000	1	22785231	22789068	distant	2	4	22563982-24567841	13	24564848	8.22946
itf01g22010	1	22792657	22796149	local	1	1	22297465-24339052	26	22770497	11.1582
itf01g22030	1	22809146	22813455	local	1	1	22574226-23284550	33	22770448	11.0838
itf01g22230	1	22966839	22971460	local	1	1	22962092-24692369	4	22986651	6.42167
itf01g22300	1	23012217	23015478	local	1	1	22108816-23557685	7	23008009	7.64686
itf01g22320	1	23029131	23029984	distant	1	15	18155182-18157944	5	18157944	6.26396
itf01g22330	1	23030010	23031593	local	1	1	19083325-23567584	37	22900979,22918609,22921586,22937637,22937664	14.0071
itf01g22480	1	23120959	23124082	local	1	1	23007828-23284550	15	23122088,23149957	8.14373
itf01g22560	1	23203438	23204274	local	1	1	22685815-24216911	22	23214038	8.12015
itf01g22650	1	23269143	23271651	local	1	1	22081357-27423785	99	24079979	14.1729
itf01g22700	1	23292057	23298651	local	1	1	23282495-23663865	5	23286013	9.84878
itf01g22760	1	23345487	23347513	local	1	1	23289013-23936053	8	23289013,23564157,23634299,23634515,23635477,23635498,23936053	5.74377
itf01g22830	1	23415179	23416504	distant	1	1	31034275-31250086	6	31034275,31039120,31104874,31122553,31152825,31250086	5.45416
itf01g22920	1	23483931	23490007	local	1	1	23599362-24595528	5	24595528	6.78308
itf01g22930	1	23488639	23494261	local	1	1	23488967-24475412	4	23567618	6.70445
itf01g22970	1	23534692	23536421	local	1	1	23041834-24693195	7	23453653	7.4073
itf01g23040	1	23573789	23576030	distant	1	1	1402489-1671376	6	1603048	6.10085
itf01g23110	1	23646445	23661061	distant	1	1	21449589-21636401	4	21451910	6.43443
itf01g23410	1	23971375	23975713	local	1	1	23030535-25465113	29	23567618	12.9775
itf01g23570	1	24101521	24106388	local	1	1	22110569-24175822	12	24175822	8.03332
itf01g23580	1	24108183	24111352	local	1	1	23031544-24124880	14	24101760	7.27713
itf01g23730	1	24209745	24211141	local	1	1	22759677-26056981	29	23557685	12.6147
itf01g23750	1	24219078	24221466	local	1	1	22319892-26056565	60	23572155	7.08471
itf01g23810	1	24255398	24269700	local	1	1	24271581-24794428	17	24400908,24426216,24426666,24474638,24474647,24475345,24518018,24595832,24658380,24658523,24660663,24695275	6.74602
itf01g23810	1	24255398	24269700	distant	2	4	29328308-30560991	4	29328308	5.49947
itf01g23810	1	24255398	24269700	distant	3	5	17890815-22124062	28	22107456	6.85372
itf01g23810	1	24255398	24269700	distant	5	9	7691500-11123725	19	11123725	7.39692
itf01g23810	1	24255398	24269700	distant	6	9	13216928-14211740	4	14211740	7.39692
itf01g23810	1	24255398	24269700	distant	7	9	22713281-22948304	4	22844963,22849655,22948304	6.76855
itf01g23950	1	24354170	24361445	local	1	1	23976850-25272835	47	24387875	11.5723
itf01g24060	1	24405936	24408363	local	1	1	23042391-25011383	30	24350134	10.9928
itf01g24290	1	24518227	24519558	distant	1	7	5370840-6282689	4	6094687	6.36493
itf01g24290	1	24518227	24519558	distant	2	8	763901-2294471	6	763901	6.12772
itf01g24320	1	24526596	24528123	local	1	1	24377106-24759469	6	24377106,24388385,24759469	5.90012
itf01g24460	1	24607368	24612110	local	1	1	23488967-26253320	40	25464986	12.4239
itf01g24620	1	24726867	24728915	local	1	1	22318043-26515429	99	24684834	10.0567
itf01g24870	1	24899654	24900704	local	1	1	24029981-25383004	37	25231605	9.29979
itf01g24970	1	25002932	25006607	local	1	1	24216760-26913996	57	25056317	9.83327
itf01g25030	1	25031456	25033800	local	1	1	21755555-28939689	30	21755555	8.77041
itf01g25030	1	25031456	25033800	distant	2	6	18020919-18461561	4	18020919	6.89517
itf01g25100	1	25076837	25082124	local	1	1	23938711-25853692	8	25134443	7.17423
itf01g25170	1	25133716	25134767	distant	1	1	26045382-27574591	4	26045382	6.68544
itf01g25260	1	25183649	25187124	local	1	1	24648567-25878412	40	25254102	10.5239
itf01g25330	1	25228607	25230584	local	1	1	24648567-26056905	30	25254102	8.38665
itf01g25530	1	25360818	25363008	distant	2	5	24268425-24509976	5	24316771	6.86444
itf01g25660	1	25475988	25481158	local	1	1	24693493-26248566	27	25464984	10.2772
itf01g25830	1	25579000	25580570	local	1	1	24682142-25779238	8	24682142	6.31649
itf01g25860	1	25601142	25604889	distant	1	7	9977010-10335050	6	10334205	5.7853
itf01g25910	1	25656771	25659217	distant	1	2	5956753-6091727	4	5956753	6.4245
itf01g25920	1	25659587	25661807	local	1	1	25269815-27261574	6	26045382	7.75396
itf01g25960	1	25674184	25675202	distant	1	3	26676314-27913186	4	27806505	5.80657
itf01g25990	1	25701588	25705289	local	1	1	25368458-27025693	21	26536346	7.8756
itf01g26110	1	25766368	25771147	local	1	1	25255242-27093216	16	25704659,26860902,26865205	7.99265
itf01g26180	1	25832819	25838474	distant	1	15	61159-940009	9	572838	6.23183
itf01g26190	1	25843286	25847272	local	1	1	25011126-25854271	12	25836468	6.82684
itf01g26240	1	25865817	25870249	local	1	1	25465113-25899255	6	25866074	8.4793
itf01g26260	1	25880616	25883843	local	1	1	23939006-26615430	5	26615430	7.58391
itf01g26300	1	25891920	25892177	distant	1	1	147963-348236	11	169691	6.05625
itf01g26320	1	25896577	25901223	distant	1	1	28820834-29384441	6	28820834	6.86319
itf01g26490	1	26026479	26027679	local	1	1	26025743-26034275	7	26030062	8.00705
itf01g26610	1	26136078	26139490	distant	1	15	5700671-6367624	4	6367624	6.17708
itf01g26630	1	26146950	26151095	local	1	1	25888563-26278604	10	26126662,26147159	6.98189
itf01g26750	1	26225006	26241880	distant	1	11	4036040-5047861	70	4397813	8.81094
itf01g26850_NA	1	26292744	26294490	local	1	1	25879217-27524081	4	27524081	6.26463
itf01g26890	1	26318212	26326684	distant	2	1	23880495-25271231	4	23880495	6.85838
itf01g26890	1	26318212	26326684	distant	3	3	26315834-28217755	5	26636890	6.5931
itf01g26890	1	26318212	26326684	distant	4	9	964065-3124982	4	3124982	7.35254
itf01g26970	1	26364811	26365617	local	1	1	23787220-26563114	34	26379550	11.253
itf01g27220	1	26499122	26502928	local	1	1	25779399-26694527	4	26694527	5.86572
itf01g27240	1	26510451	26513326	distant	1	5	11294226-12994127	7	11358678	7.14126
itf01g27410	1	26621945	26625518	local	1	1	23155554-26801185	10	23977760	6.78041
itf01g27450	1	26639148	26643191	local	1	1	26634184-26681292	4	26654322	6.39689
itf01g27460	1	26646305	26657531	local	1	1	26270305-26726395	4	26634466	9.02504
itf01g27580	1	26728844	26730826	local	1	1	26747901-27496366	28	26754193	11.3961
itf01g27710	1	26805072	26809674	local	1	1	25233112-29020319	53	26760440	8.95236
itf01g27710	1	26805072	26809674	distant	2	1	31640293-31698945	4	31698933	6.66318
itf01g27730	1	26824130	26827873	local	1	1	26153041-27978868	5	26498052	6.19534
itf01g27770	1	26860361	26864321	distant	1	4	6712131-9453903	7	9450065,9453903	6.20443
itf01g27820	1	26889014	26895302	local	1	1	25050408-27183478	4	25368287	5.68828
itf01g27850	1	26911169	26912785	local	1	1	23883445-28432519	93	26271930	11.7588
itf01g27860	1	26913731	26915367	local	1	1	26745708-26983930	8	26861625	6.40307
itf01g27900	1	26938697	26940299	local	1	1	26860558-28677788	11	26894367	7.31863
itf01g28070	1	27038370	27039851	distant	2	13	20602464-21002558	7	20805193	7.03132
itf01g28300	1	27148901	27161951	local	1	1	26020227-27636233	23	27199617	8.17751
itf01g28330	1	27178857	27185105	local	1	1	25889004-27200864	12	26050168	6.69924
itf01g28340	1	27185685	27189366	distant	1	7	16007860-16245735	4	16245735	6.41724
itf01g28490	1	27252302	27263539	distant	1	1	22521374-23053861	25	22648154	6.96414
itf01g28490	1	27252302	27263539	local	2	1	26743232-27923126	10	27101043	6.57468
itf01g28500	1	27269541	27273176	local	1	1	26335549-27272158	18	26532742	6.84851
itf01g28750	1	27416582	27420703	local	1	1	24854217-27178560	4	24854217	8.07764
itf01g29110	1	27678137	27682989	local	1	1	27607050-29959429	13	27994154	6.52129
itf01g29140	1	27708850	27712995	local	1	1	25648190-28737772	33	27785326	8.16832
itf01g29160	1	27718062	27721231	distant	1	12	6899405-9508223	12	8177129	7.70476
itf01g29190	1	27732514	27734841	distant	1	10	13939866-15803008	6	13939866,15802587,15803008	5.52798
itf01g29210	1	27740962	27754330	local	1	1	27024585-27812051	14	27778366	7.68671
itf01g29300	1	27840915	27843123	local	1	1	26667274-27820516	24	27574591	10.0662
itf01g29330	1	27871759	27877189	local	1	1	26129860-29080090	48	27882280	8.74199
itf01g29350	1	27883636	27887348	local	1	1	27512259-28662168	10	27922157	8.24252
itf01g29420	1	27943000	27954203	local	1	1	26129860-27978868	20	27978868	8.11329
itf01g29540	1	28037713	28042438	local	1	1	25867849-28639669	21	27786412	7.16824
itf01g29560	1	28051835	28053964	local	1	1	27941260-28678434	16	28424482	8.76685
itf01g29570	1	28067545	28070990	distant	1	0	5444936-5448800	23	5448609	7.1341
itf01g29570	1	28067545	28070990	local	2	1	27269682-29037720	54	28218603	9.57938
itf01g29580	1	28076613	28079642	local	1	1	27817517-28444851	7	28206799	5.88316
itf01g29590	1	28079667	28092173	distant	1	0	5444919-5448800	29	5448560	10.0053
itf01g29590	1	28079667	28092173	local	2	1	26522213-28738112	120	28218603	10.7477
itf01g29610	1	28122180	28129716	local	1	1	28078407-28737713	10	28737691	8.17932
itf01g29760	1	28256637	28265346	distant	1	0	5444919-5448800	33	5448317	10.5786
itf01g29760	1	28256637	28265346	local	2	1	26126691-28738112	124	28634501	13.0591
itf01g29790	1	28295209	28305983	distant	1	0	5444919-5448800	31	5448317	8.52779
itf01g29790	1	28295209	28305983	local	2	1	27269682-28738112	93	28207504,28212741	9.98197
itf01g29800	1	28306133	28308838	distant	1	0	5444919-5448800	23	5446636,5446646	8.60484
itf01g29800	1	28306133	28308838	local	2	1	27269682-29690585	83	28207504,28212741	9.92949
itf01g30090	1	28490186	28490650	distant	1	1	8992-2590428	67	2590349	11.9685
itf01g30140	1	28511711	28514061	distant	1	15	3575931-5596237	4	3575931	8.01397
itf01g30210	1	28625822	28627046	local	1	1	26522213-28737713	7	28737713	6.97853
itf01g30230	1	28637087	28640031	local	1	1	26153136-28737713	11	28737713	6.70349
itf01g30260	1	28661394	28664137	distant	1	0	5444919-5448800	11	5447727	8.31606
itf01g30260	1	28661394	28664137	local	2	1	27938561-28738112	58	28737473	10.8956
itf01g30260	1	28661394	28664137	distant	3	6	18699259-19218206	5	19218206	6.10533
itf01g30280	1	28687429	28692006	distant	1	0	5444919-5448800	18	5448317	6.26395
itf01g30280	1	28687429	28692006	local	2	1	27738439-28738112	53	28078407	7.25397
itf01g30290	1	28692050	28708414	local	1	1	26153136-28737713	15	28218603	7.77524
itf01g30300	1	28710035	28719247	local	1	1	28207546-28737691	5	28218604	7.40045
itf01g30330	1	28736212	28738397	distant	1	1	27512564-27936201	7	27563641	6.27764
itf01g30360	1	28784287	28813679	local	1	1	26914157-29074260	41	28219111	8.14885
itf01g30520	1	28902478	28909915	local	1	1	28460684-29521225	18	29082089	7.33556
itf01g30640	1	28970973	28973454	local	1	1	28973120-29385048	6	29289782	6.42333
itf01g30900	1	29127714	29138103	local	1	1	26489432-29690192	116	29073895	14.6664
itf01g30900	1	29127714	29138103	distant	3	9	9153243-10891976	12	9959699	7.32679
itf01g31020	1	29183890	29189442	local	1	1	28469798-29669542	9	28914136	7.31112
itf01g31050	1	29199132	29204406	local	1	1	28422025-29286333	21	29195736	9.68999
itf01g31070	1	29212023	29215093	local	1	1	29009094-29260363	4	29189370	7.09492
itf01g31170	1	29276609	29280240	local	1	1	27935599-29451924	6	29384284	6.07896
itf01g31370	1	29419956	29428492	local	1	1	27522351-30799335	9	29492042	6.6479
itf01g31380	1	29434916	29438978	local	1	1	28047289-29817045	32	29519682	12.0242
itf01g31400	1	29442006	29445802	local	1	1	29196052-29818420	4	29196052	6.55716
itf01g31510	1	29505899	29507093	local	1	1	29509605-29816330	8	29513602	8.46686
itf01g31520	1	29509168	29509992	distant	2	4	2932650-3584425	7	2934857	6.03864
itf01g31590	1	29570202	29571612	local	1	1	27757310-29973511	42	29091401	8.75177
itf01g31650	1	29590667	29598475	local	1	1	29151137-31519513	8	29604167	8.56203
itf01g31730	1	29604597	29638607	local	1	1	29513036-29761337	12	29578177	8.1724
itf01g31770	1	29653112	29655469	local	1	1	28973098-31275846	9	29509762	7.04367
itf01g31830	1	29691478	29692171	distant	1	12	90910-2393637	7	407626	7.67249
itf01g31900	1	29721513	29724911	distant	1	15	5866652-8436476	54	6177859	9.15484
itf01g31930	1	29735860	29737952	local	1	1	29288606-30692673	7	29351415	8.51087
itf01g31990	1	29765007	29767156	local	1	1	29288648-30360509	5	30360509	6.85111
itf01g32040	1	29801201	29802658	local	1	1	29726777-29801949	4	29726777	10.0869
itf01g32210	1	29948938	29955764	distant	1	9	2125385-5856345	4	5341735	7.85677
itf01g32280	1	29985850	29990091	distant	1	11	999337-999944	4	999944	11.3287
itf01g32320	1	30008951	30013191	local	1	1	27607726-30272283	4	30272283	5.88617
itf01g32430	1	30061040	30068270	distant	2	15	18509352-18703474	4	18509558	6.75815
itf01g32540	1	30115720	30116410	distant	1	3	17592775-17967745	8	17802573,17807192	6.25563
itf01g32750	1	30314249	30319051	local	1	1	29960848-30318717	8	30251718	6.44402
itf01g32800	1	30337734	30340420	local	1	1	27918997-31599090	34	28718912,30265503,30338704,30477215,30584808,30605433,30609472,30609861,30611396,30661109,30664681,30666015,30666081,31038118,31289812,31290736,31330227,31521235,31593850,31593911,31599090	8.0795
itf01g32800	1	30337734	30340420	distant	2	4	22872121-24514399	10	24514399	8.25081
itf01g32800	1	30337734	30340420	distant	3	15	17161645-17704779	6	17186623	8.25081
itf01g32810	1	30342503	30347161	distant	2	13	391154-1726944	7	485700	8.63272
itf01g32860	1	30379418	30381140	local	1	1	29893339-30879990	11	30314391,30316508	8.67788
itf01g33000	1	30482203	30484298	local	1	1	29852580-31694082	27	31026426,31026448	7.42948
itf01g33010	1	30485062	30488158	local	1	1	30485685-30868770	8	30485882	6.98942
itf01g33130	1	30573309	30575313	distant	1	14	15492689-16188729	4	16188729	6.85601
itf01g33200	1	30608018	30610030	distant	1	6	18479523-20362101	5	20361335	7.85028
itf01g33200	1	30608018	30610030	distant	2	10	14925021-16801532	6	16743806	7.88474
itf01g33250	1	30628126	30629813	local	1	1	29451255-30789701	6	30696577	8.20191
itf01g33340	1	30659624	30664878	distant	1	6	21936734-23412384	9	23148602	6.79503
itf01g33460	1	30727046	30728366	distant	1	10	11405951-14921375	7	12243019	5.86824
itf01g33500	1	30752614	30753760	local	1	1	30696868-32102859	43	30945191	9.60766
itf01g33650	1	30852634	30854344	local	1	1	30854161-30931305	9	30857128	9.02838
itf01g33750	1	30899323	30901147	local	1	1	29080099-31353788	23	30945128	7.41146
itf01g33760	1	30906466	30907693	distant	4	15	8062744-8607698	5	8607698	5.70413
itf01g33770	1	30907963	30910463	distant	1	5	16682043-17514217	4	17371938	8.47051
itf01g33850	1	30952650	30955385	local	1	1	30997594-31004051	14	30999639	7.5073
itf01g34090	1	31095863	31097469	local	1	1	30854788-32210239	52	31038782	17.2637
itf01g34310	1	31205168	31207264	local	1	1	30997398-31245607	5	30999306	5.80718
itf01g34340	1	31214114	31216065	local	1	1	30858038-31603259	18	31479052	10.0998
itf01g34370	1	31229456	31232302	local	1	1	31206823-32194723	49	31714009	9.08053
itf01g34390	1	31235750	31236734	distant	1	1	26153136-28679954	53	28676443	12.4909
itf01g34450	1	31279146	31280969	distant	1	6	21369841-21387699	4	21374558	6.68741
itf01g34470	1	31287102	31288402	distant	1	2	6068544-6711058	18	6674754	8.55601
itf01g34480	1	31289110	31295139	distant	1	12	9072094-15090856	9	11555083,13521861	6.25983
itf01g34570	1	31348316	31352193	local	1	1	31249943-32150791	36	31294918	13.3103
itf01g34590	1	31358875	31360595	local	1	1	30608602-31501501	11	31287907	7.36822
itf01g34600	1	31360518	31363035	local	1	1	31365716-31599453	11	31501501	10.0466
itf01g34610	1	31364055	31368074	local	2	1	30736586-31904242	12	31469738	6.5397
itf01g34700	1	31398745	31400410	local	1	1	30791204-31628721	25	31040072	8.54278
itf01g34710	1	31400435	31401031	local	1	1	30856468-32210239	5	30856468	6.78985
itf01g34710	1	31400435	31401031	distant	2	5	24740220-25462567	4	25246708	5.64054
itf01g34730	1	31406786	31410340	local	1	1	31289478-31868561	8	31687969	6.28109
itf01g34730	1	31406786	31410340	distant	2	12	419899-2516300	4	421272	6.70024
itf01g34750	1	31413286	31416171	local	1	1	31617747-32150791	5	31718778	7.00861
itf01g35060	1	31564786	31566319	local	1	1	31520728-31828906	5	31828906	6.43676
itf01g35220	1	31648866	31651062	local	1	1	31278137-31817809	9	31366924	9.44117
itf01g35270	1	31687642	31695971	distant	1	1	29149039-29151615	4	29151507	6.18446
itf01g35330	1	31718554	31722021	distant	1	4	3358944-3372375	7	3358944	6.61353
itf01g35340	1	31722548	31724232	local	1	1	30891786-32210211	35	31598234	10.013
itf01g35350	1	31724272	31741869	distant	1	2	18515248-18744445	4	18594571	6.32901
itf01g35460	1	31774419	31777654	local	1	1	31028672-32209534	39	31733413,31784628	10.2144
itf01g35580	1	31845886	31847895	distant	1	1	21842145-22575244	5	21982594	6.81424
itf01g35590	1	31848781	31849742	local	1	1	31037504-32223717	76	31837365	12.885
itf01g35600	1	31849765	31855883	local	1	1	31037504-32223717	77	32119471	12.8308
itf01g35670	1	31883838	31886424	distant	1	12	20315406-20751109	4	20751109	6.06705
itf01g35720	1	31920919	31924556	distant	1	5	24490988-25705234	14	25322032	7.09409
itf01g35770	1	31940652	31942068	local	1	1	30696868-32150791	58	32102859	9.67547
itf01g35780	1	31943551	31944816	local	1	1	30696868-32150791	68	32072633	13.9108
itf01g35790	1	31949105	31950435	local	1	1	30696868-32150791	94	32072633	16.5424
itf01g35800	1	31951802	31952949	local	1	1	30696868-32150791	76	32072633	15.8116
itf01g35880	1	31981660	31985807	distant	1	10	2042507-2109209	6	2109209	6.30119
itf01g36100	1	32073774	32074730	local	1	1	31037504-32223717	60	31732857	10.998
itf01g36170	1	32094110	32098160	distant	1	10	382978-2298967	24	1122438	8.07726
itf01g36270	1	32152814	32156957	local	1	1	30269868-32100375	30	31380159	7.98456
itf01g36330	1	32205134	32205977	local	1	1	31360991-32032997	8	31806990	7.5766
itf01g36390	1	32238988	32240724	distant	1	5	7037262-15027093	55	12139684	12.452
itf01g36390	1	32238988	32240724	distant	2	15	9141285-10899727	7	9141439	11.5607
itf02g00110	2	128451	129762	distant	1	7	10300807-10334319	5	10328934	5.78642
itf02g00190	2	290189	290464	distant	1	9	12433176-16814270	20	15504652	7.44707
itf02g00230	2	354597	359581	local	1	2	453788-629974	5	629620	9.00887
itf02g00230	2	354597	359581	distant	2	13	6314090-7024903	5	7022591	6.27519
itf02g00230	2	354597	359581	distant	3	13	12190590-12205876	5	12190624	9.95589
itf02g00240	2	379769	380419	local	1	2	30413-700600	20	351259	9.87488
itf02g00240	2	379769	380419	distant	2	13	2852659-7518129	17	7191853	10.7449
itf02g00240	2	379769	380419	distant	3	13	10153380-16815454	26	12652993	8.92051
itf02g00410	2	595265	596509	distant	1	12	16822008-16904585	12	16902976	6.98738
itf02g00550	2	805620	817014	distant	1	3	78772-413903	12	78772	7.52953
itf02g00550	2	805620	817014	distant	3	15	20837056-22112543	16	21445238	6.53692
itf02g00740	2	1102631	1106601	local	1	2	1106002-3964669	10	3692361	7.74194
itf02g00740	2	1102631	1106601	distant	2	2	18278735-20882423	8	20882420,20882423	7.50739
itf02g01480	2	2185395	2194598	local	1	2	965422-4466851	23	1987365	11.6949
itf02g01480	2	2185395	2194598	distant	2	2	18273202-22822537	9	18277050	6.97629
itf02g01540	2	2271324	2273144	local	1	2	1987365-2681454	7	2593394	6.5761
itf02g01650	2	2494447	2495086	distant	1	1	22254493-23052466	6	22564151,22968587	6.68953
itf02g01650	2	2494447	2495086	distant	2	1	25259346-26744737	4	25259346	5.86965
itf02g01930	2	2784374	2784862	local	1	2	1258422-4826877	34	2859580	11.6555
itf02g01930	2	2784374	2784862	distant	2	2	8234908-8237086	5	8236816	6.47094
itf02g01930	2	2784374	2784862	distant	3	2	16692908-20974865	18	16692908	11.0817
itf02g02110	2	2965871	2967032	local	1	2	1254668-3727472	23	3253508	7.57572
itf02g02250	2	3129501	3129902	distant	1	10	3115331-3209581	4	3203926	6.40863
itf02g02650	2	3669600	3671823	local	1	2	3670236-3956262	4	3670236	7.39193
itf02g02700	2	3691907	3694677	local	1	2	3260847-4826853	11	4680870	6.92972
itf02g02710	2	3702335	3707161	local	2	2	3722221-4747869	28	3829305	13.031
itf02g02730	2	3754387	3761716	local	1	2	3672531-4682689	11	3672531	8.8072
itf02g02770	2	3821119	3821661	distant	1	12	20760067-21719720	22	20992557	7.55021
itf02g02850	2	3908923	3909708	local	1	2	3203484-5500984	24	3720482	10.0292
itf02g02950	2	3980779	3983100	local	1	2	3670779-4248132	16	3713720	11.2311
itf02g02970	2	3996324	3997831	local	1	2	3934588-4221194	9	4160410	7.2106
itf02g03240	2	4214525	4222629	distant	1	2	16129610-16301393	18	16275263	6.78663
itf02g03330	2	4283040	4283384	local	1	2	2783068-4199361	7	3947188	6.38406
itf02g03350	2	4295785	4304743	local	1	2	3831823-5556834	24	4248548	7.00315
itf02g03350	2	4295785	4304743	distant	2	2	13261386-16489144	19	14819622	6.67667
itf02g03540	2	4534341	4538543	distant	1	2	3617260-3725808	5	3617260	6.6782
itf02g03830	2	4819068	4822150	local	1	2	1987055-4826877	23	4448456	11.7249
itf02g04020	2	5050588	5053108	distant	1	4	26915321-27391538	6	27316138	5.86596
itf02g04160	2	5234072	5237764	local	1	2	5221487-5556454	23	5324644,5324715	11.4647
itf02g04160	2	5234072	5237764	distant	2	2	13195036-16466638	62	13898844	10.04
itf02g04350	2	5361161	5377080	local	1	2	5287893-5376179	4	5287893	6.41725
itf02g04350	2	5361161	5377080	distant	2	2	16349393-16488110	5	16350272	5.8247
itf02g04360	2	5381005	5383449	local	1	2	5287216-5569815	7	5569815	7.5705
itf02g04360	2	5381005	5383449	distant	2	2	15303147-16488752	6	16254545	8.25813
itf02g04370	2	5403032	5417400	local	1	2	5241119-5304562	5	5279098	8.55994
itf02g04460	2	5558663	5561942	distant	1	3	20079420-21486006	12	20357417	6.90797
itf02g04540	2	5659442	5660305	distant	1	2	12983726-13318596	11	13054449	8.73877
itf02g04620	2	5803094	5805297	distant	1	15	6083034-9703172	70	7875079	12.1698
itf02g04640	2	5812486	5817967	distant	1	15	8691850-16628712	45	8691850	8.00161
itf02g04640	2	5812486	5817967	distant	2	15	22338707-22912579	5	22342885	7.1622
itf02g04830	2	5991993	5995040	local	1	2	5890172-6075276	4	5920558	6.37185
itf02g04860	2	6026537	6030247	local	1	2	5967241-6956493	67	6339540	9.60986
itf02g04870	2	6032503	6037707	local	1	2	5929063-7664668	14	6034801	9.45222
itf02g05070	2	6134415	6135121	local	1	2	6091147-6432016	4	6091147	6.54112
itf02g05120	2	6142199	6143182	distant	1	2	1254785-3373283	7	3204340	5.96448
itf02g05290	2	6199127	6204826	distant	1	15	7262164-7971610	14	7265591	7.09202
itf02g05530	2	6304580	6306144	local	1	2	5928734-6675579	41	5967241	9.06491
itf02g05700	2	6378261	6384643	distant	1	10	5275486-6874741	6	5627188	6.23639
itf02g05780	2	6438980	6441446	distant	1	4	22525192-23176865	4	23176865	6.19326
itf02g05790	2	6442669	6444415	distant	1	1	2824918-3125012	4	3125012	6.29523
itf02g05790	2	6442669	6444415	local	2	2	6017580-7816852	95	6277356	11.1234
itf02g05860	2	6469978	6471261	local	1	2	6068544-7737259	41	6468423	12.1162
itf02g05900	2	6484683	6487378	distant	1	7	1568031-1780103	4	1615007	6.48917
itf02g05920	2	6495104	6498771	local	1	2	6340889-6671478	7	6535548	7.42622
itf02g06130	2	6594250	6603386	local	1	2	5983987-7662904	13	6545452	6.426
itf02g06130	2	6594250	6603386	distant	2	5	15025305-15737250	4	15025486	6.00415
itf02g06200	2	6633768	6636073	distant	1	13	12846324-14472206	22	13388372	7.874
itf02g06270	2	6669633	6671121	local	1	2	6366517-7753683	13	6885673	6.3057
itf02g06280	2	6670942	6674075	distant	1	1	22770448-23159475	5	22904343	6.27628
itf02g06450	2	6766206	6770882	local	1	2	6750157-7239463	5	7239463	6.15931
itf02g06670	2	6888985	6889278	distant	1	10	18309025-18607784	8	18400783	5.89699
itf02g06780	2	6966695	6967454	local	1	2	6948329-7927388	7	6995778	8.97124
itf02g06820	2	6988715	6989569	distant	1	6	20687716-21763220	7	21384032	6.85801
itf02g06840	2	7006470	7010755	local	1	2	6994300-8092203	28	8060648	8.82784
itf02g06930	2	7064294	7065691	local	1	2	6994300-8857675	4	7040009	6.79751
itf02g07280	2	7302861	7350341	distant	1	9	20461735-20577823	4	20461736	5.72332
itf02g07290	2	7316722	7319422	local	1	2	7064383-8057948	12	8057510	6.78417
itf02g07340	2	7342822	7348040	distant	1	10	15122840-15399313	6	15388769	7.51928
itf02g07400	2	7375453	7378673	local	1	2	7324639-7381963	5	7381963	6.76693
itf02g07560	2	7387933	7472868	local	1	2	7328741-7737259	8	7381431	9.41685
itf02g07800	2	7584440	7586735	distant	1	2	6088983-6548286	9	6243731	6.81358
itf02g07910	2	7631180	7633524	distant	1	10	23810921-23914124	5	23914124	6.00327
itf02g08060	2	7729870	7735171	local	1	2	6521345-7877127	26	6782406,6800281	10.8283
itf02g08080	2	7741132	7743928	local	1	2	6706971-8017148	23	7641251	7.75315
itf02g08210	2	7823865	7825139	local	1	2	6074464-7739113	39	6628747	10.5944
itf02g08490	2	7976397	7982185	distant	1	6	20215726-23003987	6	20516774,23003987	5.67105
itf02g08490	2	7976397	7982185	distant	2	8	1802681-2293401	9	2293337	5.74877
itf02g08500	2	7982399	7983977	local	1	2	6049121-11120232	38	7923540	10.0125
itf02g08520	2	7990222	7994184	distant	1	13	21419616-22009663	7	21585261	6.32122
itf02g08550	2	8013504	8017738	distant	1	14	499513-1368492	10	499513,499777,514694	7.50651
itf02g08620	2	8070614	8075636	local	1	2	7048922-9787348	17	7381963	7.21265
itf02g08640	2	8084905	8088802	local	1	2	7207782-10272681	53	8833531	8.41956
itf02g08670	2	8101303	8103562	distant	1	14	330854-417178	9	330854	6.16294
itf02g08680	2	8105512	8109708	distant	1	5	21527779-21862869	4	21802709	5.86479
itf02g08760	2	8158589	8161777	local	1	2	6845757-8707666	19	7856700	8.06511
itf02g08920	2	8231277	8237545	distant	1	2	1258422-2776696	5	1292948	8.28324
itf02g08920	2	8231277	8237545	local	2	2	8231470-8237086	12	8236816	8.11521
itf02g08920	2	8231277	8237545	distant	3	2	17073681-20985413	22	17073681	8.69607
itf02g09060	2	8311713	8313242	distant	1	5	16295182-16347241	6	16295182,16295886,16302856,16337622	6.1138
itf02g09120	2	8347015	8349696	local	1	2	8121294-11504667	6	8121294	6.85236
itf02g09260	2	8390366	8414139	local	1	2	7877349-8777860	15	8391515	8.91472
itf02g09320	2	8440873	8443838	local	1	2	7155757-8611690	10	8470944	9.68464
itf02g09430	2	8493754	8496252	distant	1	15	2585068-3164353	4	3164353	7.95042
itf02g09500	2	8524602	8527336	distant	1	4	30411950-32424019	20	31069680	7.34229
itf02g09530	2	8546781	8550575	distant	1	4	28463132-28564973	10	28463364,28472437,28516832	6.59952
itf02g09690	2	8639069	8645989	distant	1	2	15265539-15283625	5	15281079	5.71481
itf02g09790	2	8712064	8716388	local	1	2	7685168-8839046	7	8838824	6.27164
itf02g09820	2	8725887	8727639	distant	1	7	18034754-18983831	5	18117786	6.5789
itf02g09930	2	8779822	8784472	local	1	2	6955252-9826125	54	8778213	12.8668
itf02g10020	2	8839421	8842001	local	1	2	6838034-8858029	37	8831342	9.9686
itf02g10020	2	8839421	8842001	distant	2	2	23858445-24185441	5	23944825	8.43712
itf02g10050	2	8853199	8853867	local	1	2	8710443-9416257	6	8869738	7.46406
itf02g10090	2	8864498	8867342	distant	1	12	20657465-20823265	5	20811679	7.0423
itf02g10320	2	9038193	9041522	distant	1	11	10178104-12069245	4	12065099	6.83655
itf02g10340	2	9051063	9055179	local	1	2	8774379-9068801	23	8776668	8.64015
itf02g10360	2	9061548	9067198	local	1	2	8762665-10185839	32	9190112	9.04194
itf02g10380	2	9072180	9074656	local	1	2	7923345-11120232	89	9190361	12.9179
itf02g10400	2	9090642	9093361	local	1	2	7381628-12199063	118	9093324	10.9574
itf02g10560	2	9189782	9191486	local	1	2	9068801-9336847	18	9221391	8.7244
itf02g10570	2	9192378	9201336	local	1	2	9197306-9200720	4	9199130	6.05453
itf02g10600	2	9209169	9213855	distant	1	6	9384453-9736642	6	9384453,9384459	6.32847
itf02g10650	2	9225830	9227623	distant	1	14	2546396-2698776	7	2642891	6.79792
itf02g10670	2	9237456	9237728	distant	1	9	8544248-10986782	13	9994195	8.56748
itf02g10830	2	9334014	9338299	local	1	2	9218951-9336847	7	9334810	7.1474
itf02g10960	2	9432523	9434351	local	1	2	8708880-9912530	37	9521658	14.1129
itf02g10970	2	9436828	9439179	local	1	2	8708880-9911882	15	9521658	11.9341
itf02g10980	2	9443357	9445416	local	1	2	8708880-9911882	15	9374469	9.86567
itf02g11030	2	9460605	9463832	distant	1	11	999337-999944	4	999944	9.26938
itf02g11200	2	9589084	9595266	distant	1	2	8494694-9221439	5	9093324	6.10647
itf02g11520	2	9756093	9758395	local	1	2	9633612-9787348	6	9633612	6.16053
itf02g11590	2	9786871	9788649	distant	1	1	3677041-4049761	5	4049761	7.14562
itf02g11610	2	9799787	9802634	local	1	2	9103765-11376368	77	9940811	8.88718
itf02g11620	2	9805161	9807066	distant	1	2	10380283-10428443	5	10419822	5.75846
itf02g11810	2	9905334	9907327	local	1	2	7216519-10858315	98	9333537	10.9605
itf02g11990	2	10000318	10002806	local	1	2	9568764-10899413	7	10899299	8.2096
itf02g12000	2	10005052	10008589	local	1	2	7222956-11117393	29	9953297	12.2677
itf02g12120	2	10102636	10106067	distant	1	1	22649315-23634539	7	23039122	6.54648
itf02g12430	2	10287612	10288394	distant	1	4	24934816-27760179	10	26027182	6.6493
itf02g12480	2	10316721	10318289	distant	1	4	11377749-11739817	5	11734843	6.77455
itf02g12620	2	10386975	10389428	distant	2	10	534593-2531858	4	534593	7.07286
itf02g12650	2	10418909	10428020	local	1	2	8203791-10612840	14	10612840	6.44289
itf02g12760	2	10497661	10502184	distant	1	15	2047062-3787099	5	3530030	6.04371
itf02g12850	2	10543844	10544981	local	1	2	10682602-10858181	6	10858181	6.93207
itf02g12850	2	10543844	10544981	distant	2	15	5830301-5878080	9	5832565	6.59
itf02g12880	2	10561981	10563071	local	1	2	8763430-11824337	89	10269547,10391632	10.9113
itf02g12910	2	10578874	10581499	distant	1	12	20657465-21074825	6	20657465	6.324
itf02g12970	2	10596469	10598622	distant	1	12	19349540-21074825	12	20657886	10.1606
itf02g12980	2	10599474	10604040	local	1	2	9953249-11039243	18	11039243	7.29648
itf02g13100	2	10652013	10656102	local	1	2	8762971-14174111	77	10685389	16.3557
itf02g13160	2	10690489	10694285	local	1	2	8584360-13010390	19	10733618	6.98606
itf02g13290	2	10817933	10822192	local	1	2	9103765-11139105	19	9369785	6.83924
itf02g13370	2	10849593	10850226	local	1	2	9764136-11322229	79	10684793,10726697	18.2389
itf02g13450	2	10887084	10887365	local	1	2	10391570-11959748	25	10697825	7.3048
itf02g13460	2	10893069	10895368	local	1	2	10671266-11739423	6	10697825	5.98017
itf02g13800	2	11115890	11120699	distant	1	2	10104988-10619047	5	10104988	5.96121
itf02g13850	2	11159851	11164499	distant	1	2	6794665-7222659	5	6794674	8.51708
itf02g13850	2	11159851	11164499	distant	3	3	25336156-28260923	6	28260923	8.77508
itf02g13850	2	11159851	11164499	distant	4	5	5848649-7446092	4	7446092	6.78709
itf02g13850	2	11159851	11164499	distant	5	5	12161330-17514398	15	16754965	9.22966
itf02g13850	2	11159851	11164499	distant	6	6	21800294-23839619	10	22080680	12.6169
itf02g13850	2	11159851	11164499	distant	7	9	7638502-9077568	5	7638502	8.97609
itf02g13850	2	11159851	11164499	distant	8	10	4762800-5108442	4	4762800,4762929	8.86615
itf02g13850	2	11159851	11164499	distant	9	11	3460416-5123863	4	3460416	5.84904
itf02g13850	2	11159851	11164499	distant	10	12	1941425-2271092	10	1941425,1956377,2033824,2109067,2124469,2188792,2188831,2188885,2205985	6.63519
itf02g13850	2	11159851	11164499	distant	11	13	15558141-18737380	8	18737375,18737380	5.82077
itf02g13850	2	11159851	11164499	distant	12	14	2450335-3525842	4	2450335	6.54043
itf02g14300	2	11474510	11477436	local	1	2	11322682-11366228	6	11330469,11330784,11330787	6.51032
itf02g14330	2	11484776	11488235	local	1	2	11162634-11902074	13	11301179	7.49749
itf02g14360	2	11498421	11501895	local	2	2	10800310-13246684	55	11118790	10.9664
itf02g14450	2	11581158	11589096	local	1	2	11236465-11334930	6	11305646,11331699	5.86431
itf02g14640	2	11747998	11749417	local	1	2	11777830-12469903	4	12469903	6.44101
itf02g14690	2	11776939	11780308	local	1	2	10897846-11902074	14	11902074	7.86458
itf02g14790	2	11852524	11854932	local	1	2	11162335-11887001	7	11822927	6.96232
itf02g14890	2	11911621	11915005	local	1	2	11502213-12911787	14	11734903,11734918	7.56866
itf02g15120	2	12062920	12070862	distant	1	15	4361400-5444714	4	5444714	7.44326
itf02g15190	2	12124828	12127675	distant	1	1	3480126-3675838	5	3675838	10.4996
itf02g15540	2	12424547	12426418	distant	1	15	21662871-22126809	4	21662871	6.7193
itf02g15940	2	12711043	12714626	local	1	2	10624668-12847520	30	12747879	7.54445
itf02g16010	2	12764292	12775288	local	1	2	12017761-13042271	14	12765063	7.88701
itf02g16180	2	12863321	12871245	distant	1	4	79190-605705	10	526209	5.86546
itf02g16320	2	12973548	12974436	distant	1	9	13773595-16792459	18	15504433	6.75409
itf02g16330	2	12977362	12980347	distant	1	2	13481262-13724650	6	13658113	6.49661
itf02g16350	2	12986468	12988892	local	1	2	11849633-13033829	5	12984009	7.15856
itf02g16440	2	13048826	13051060	local	1	2	12808806-14168408	35	13357121	10.2976
itf02g16590	2	13144604	13146233	local	1	2	12499555-13318778	16	13180169	9.66339
itf02g16600	2	13151195	13151907	local	1	2	11451622-13402363	7	12732586	5.88228
itf02g16680	2	13181808	13187310	local	1	2	12503985-13263662	4	13204417,13263662	9.23349
itf02g16750	2	13230503	13233519	local	1	2	12838370-13482970	12	13231357	7.05333
itf02g16830	2	13293343	13295186	distant	1	2	9680794-12847520	7	11962295	6.97423
itf02g17060	2	13449852	13454342	distant	1	2	11998436-12747879	8	12620736	7.11418
itf02g17120	2	13481860	13484507	local	1	2	11544609-13496198	9	13390542	5.89109
itf02g17120	2	13481860	13484507	distant	2	12	18518623-19524971	4	18585238,18585409	5.4994
itf02g17170	2	13533289	13534875	distant	1	12	6934841-9036633	4	7587712	5.74219
itf02g17360	2	13653002	13660024	distant	1	2	5240679-5569815	6	5254831	6.68191
itf02g17630	2	13827982	13837173	local	1	2	12796703-13940870	6	13918718	6.16731
itf02g17710	2	13880940	13887468	local	1	2	13723570-13918862	9	13845407	6.96728
itf02g17910	2	14067572	14127150	distant	1	6	18562277-18921685	5	18562277	6.05771
itf02g18100	2	14197362	14199070	local	1	2	13443999-14617635	13	14307085	9.36699
itf02g18140	2	14237201	14242632	local	1	2	13180244-16004393	9	14269661	7.49296
itf02g18300	2	14373039	14378007	distant	1	2	5220894-5368048	9	5353486	10.3101
itf02g18300	2	14373039	14378007	distant	2	2	9036504-10778517	6	9680030	6.14924
itf02g18300	2	14373039	14378007	local	3	2	12984087-15398409	73	14337974	13.2346
itf02g18980	2	15098415	15101672	distant	1	6	9289028-11430472	38	9474887	11.2628
itf02g19070	2	15184009	15186244	distant	1	10	16194818-16997124	4	16194948	6.18687
itf02g19110	2	15224822	15229989	distant	1	2	4203790-5572646	16	4571817	7.94948
itf02g19110	2	15224822	15229989	local	2	2	13203252-16489424	59	15273504	16.6726
itf02g19210	2	15277389	15283861	distant	1	2	13009792-14810770	9	14810770	5.67245
itf02g19210	2	15277389	15283861	distant	2	7	71827-1567683	4	855319	5.578
itf02g19230	2	15298503	15306499	distant	1	4	29577087-29714356	6	29595178	7.29747
itf02g19250	2	15346916	15348130	distant	1	9	1512166-2144015	4	1997352	7.3084
itf02g19280	2	15367947	15371603	local	1	2	13674009-15358478	10	13674365	7.83974
itf02g19290	2	15372448	15375259	distant	1	2	5204642-5305287	9	5279098	6.94319
itf02g19300	2	15377530	15379295	distant	1	2	5334861-5556834	4	5335185	9.13185
itf02g19300	2	15377530	15379295	local	2	2	13261360-16489345	66	16411797	10.0781
itf02g19420	2	15443166	15445887	distant	1	2	4133675-5569612	39	5556834	10.8474
itf02g19420	2	15443166	15445887	local	2	2	13261386-16489345	59	16411797	11.4537
itf02g19440	2	15478077	15480225	local	1	2	15265451-16488183	6	15398805	7.08813
itf02g19650	2	15678753	15681671	distant	1	11	76533-969559	8	303860	6.33119
itf02g19750	2	15749000	15752410	distant	1	6	22089905-23998294	4	23273810	5.64814
itf02g20090	2	16228607	16235087	distant	1	2	4866164-5556454	25	5257890	9.82387
itf02g20090	2	16228607	16235087	local	2	2	13726440-16489080	43	16137307	12.1582
itf02g20150	2	16274073	16280942	local	1	2	3670302-16411800	97	16301393	16.6061
itf02g20300	2	16403075	16405775	local	1	2	15891816-16540202	9	15891816,16137124	7.08906
itf02g20310	2	16411761	16415424	distant	1	2	5200604-5376179	5	5289135	9.09889
itf02g20310	2	16411761	16415424	local	2	2	13749291-16488110	12	15306496	7.41065
itf02g20450	2	16544239	16551177	local	1	2	14828678-16489688	23	16275263	7.61201
itf02g21570	2	18402044	18402680	distant	1	10	5671099-7803774	6	5671099	6.81416
itf02g21640	2	18478404	18481107	distant	1	1	21143858-26034229	15	23795109	8.14351
itf02g21760	2	18596183	18597340	distant	1	2	23847192-24934538	6	24651984	6.29601
itf02g21940	2	18877717	18878694	distant	2	15	8686368-8978701	5	8811611	6.05119
itf02g22260	2	19405511	19407777	distant	1	6	24950092-25054371	4	24950092	6.84437
itf02g22290	2	19456544	19469477	distant	1	1	29448-2014544	6	2014544	5.97046
itf02g22290	2	19456544	19469477	distant	2	2	927148-3831984	15	1254785	8.31926
itf02g22290	2	19456544	19469477	local	3	2	16761630-27461932	37	20672728	9.65535
itf02g22310	2	19478191	19479434	local	1	2	19405867-19669505	5	19448286	7.22887
itf02g22310	2	19478191	19479434	distant	2	12	23229318-23761546	4	23761546	6.23123
itf02g22430	2	19749297	19752348	distant	1	8	1516057-1720764	5	1516212	6.67158
itf02g22430	2	19749297	19752348	distant	2	13	3603179-3688076	4	3664377	10.0679
itf02g22630	2	20079962	20081593	distant	1	1	26250912-27812051	41	27261534	10.1908
itf02g22890	2	20495021	20496961	distant	1	1	20915543-23289002	27	23053914	8.81346
itf02g22890	2	20495021	20496961	distant	2	4	3577553-3794159	10	3685283	6.22801
itf02g23100	2	20718586	20720474	distant	1	7	4154143-5368012	4	5368012	5.86608
itf02g23150	2	20738591	20740352	distant	1	7	3524271-5417484	24	5368012	8.15916
itf02g23330	2	20900334	20900735	distant	1	11	4368009-6097413	84	4727345	16.0655
itf02g23430	2	21029218	21029966	distant	1	2	9333620-10088153	17	9764136	8.46307
itf02g23550	2	21116916	21117401	distant	1	7	3882519-4150249	8	3934751	6.39487
itf02g23720	2	21289832	21298276	local	1	2	20930109-21347311	6	21347311	8.22074
itf02g23730	2	21336410	21338377	local	2	2	17028596-21811799	22	20471684	9.70015
itf02g23760	2	21370387	21375101	distant	1	2	1258422-2773096	7	1519562	8.29038
itf02g23760	2	21370387	21375101	distant	2	2	8231470-8237086	12	8232701	8.74338
itf02g23760	2	21370387	21375101	local	3	2	17995881-21821461	37	18528615	10.5053
itf02g24930	2	22943958	22944431	distant	1	1	13919616-13921772	4	13921772	11.8128
itf02g25030	2	23040946	23041682	distant	1	10	15369699-17570668	60	17043562	12.426
itf02g25280	2	23352836	23355293	distant	1	2	24261821-25441070	6	25440920	6.63295
itf02g25320	2	23446164	23449445	distant	1	3	13014050-13015943	5	13015607	6.8456
itf02g25890	2	23909233	23914724	local	1	2	23909726-24105561	5	24068700	6.19384
itf02g25900	2	23919011	23921424	local	1	2	23909653-24644374	7	24068700	7.43518
itf02g26400	2	24338593	24342131	local	1	2	23528836-25456843	23	23937039	11.1822
itf02g26400	2	24338593	24342131	distant	2	8	11750927-11753253	4	11753244	12.1072
itf02g26410	2	24345008	24347369	distant	1	6	904804-16076937	125	4231857	13.5682
itf02g26410	2	24345008	24347369	distant	2	13	7838921-7841886	5	7841886	9.72877
itf02g26480	2	24446935	24448110	distant	1	2	7233885-8549516	11	7484415,7484424,7484442	6.90932
itf02g26500	2	24453401	24455234	distant	2	8	240746-1263061	6	1263061	7.1739
itf02g27060	2	24934343	24939686	distant	1	3	16195751-17005568	4	17005568	7.30836
itf02g27160	2	25036640	25037506	distant	1	9	9756932-9960649	5	9757004	7.0873
itf02g27190	2	25080441	25084461	local	1	2	23527023-25008249	16	23527023	9.42931
itf02g27990	2	26139177	26141470	distant	1	13	1414045-2976558	8	1414045,1477514,1484201,1484488	6.0851
itf02g28150	2	26423652	26431163	distant	1	2	1258422-1987055	6	1258422	12.8494
itf02g28150	2	26423652	26431163	distant	2	2	8231470-8237086	12	8234908,8235270,8235304	13.4521
itf02g28150	2	26423652	26431163	distant	3	2	16692908-21821461	39	20472645	13.957
itf02g28150	2	26423652	26431163	local	4	2	26432428-27463442	4	27463410,27463442	13.4521
itf02g28150	2	26423652	26431163	distant	5	6	10605621-10609217	5	10605621	10.7248
itf02g28170	2	26476834	26482675	distant	1	2	16761737-18823202	10	16761737	8.32083
itf02g28170	2	26476834	26482675	distant	2	10	13129852-13164226	5	13163773	8.98524
itf02g28350	2	26714647	26716302	distant	1	6	9999851-10951163	5	10806723	6.0728
itf02g28360	2	26716319	26723610	distant	1	2	16761737-18823202	8	16761737	7.38162
itf02g28360	2	26716319	26723610	distant	2	10	13129852-13164226	5	13129852	7.93592
itf03g00250	3	111426	114130	local	1	3	34640-1257378	48	34640	7.69232
itf03g00440	3	193802	195633	local	1	3	48551-1623173	32	189637	8.79529
itf03g00590	3	260589	262252	local	1	3	36192-424583	36	289421	10.758
itf03g00620	3	273258	276730	distant	2	12	21651353-23611462	5	21651353	6.48131
itf03g00660	3	284334	287252	local	1	3	34488-372124	23	364944	9.21556
itf03g00770	3	358810	360803	distant	1	10	18564887-19659160	20	19547963	8.73336
itf03g00780	3	362365	363644	distant	1	8	770101-1193980	5	1193980	6.81614
itf03g00800	3	366155	369701	distant	1	3	1018554-2726681	7	2336576	8.09196
itf03g00840	3	389678	392391	local	1	3	32227-745160	66	72963	11.8314
itf03g00850	3	394451	395999	distant	1	15	3091564-5001626	4	5001626	6.58321
itf03g00860	3	396624	400074	local	1	3	34488-2196273	36	137467	9.03752
itf03g01070	3	475007	475354	local	1	3	113269-885536	19	567027	7.6208
itf03g01110	3	489394	493511	local	1	3	108787-1004264	15	182323	7.3357
itf03g01240	3	548485	552889	distant	1	1	16343495-20181793	14	20181793	7.11872
itf03g01240	3	548485	552889	local	2	3	296059-943390	9	296059,549700,551772	8.47596
itf03g01290	3	576926	585262	local	1	3	36890-953801	42	138126	10.8306
itf03g01440	3	661185	668088	local	1	3	816348-1146961	4	884245	7.37561
itf03g01440	3	661185	668088	distant	2	14	7218546-8412599	5	7218546	6.40435
itf03g01460	3	679747	682177	local	1	3	372124-866547	9	596496	7.65523
itf03g01540	3	716427	718032	local	1	3	70650-1204669	21	138126	8.91218
itf03g01550	3	724176	727129	distant	1	2	18511444-19169285	6	18511629	6.50467
itf03g01560	3	728515	733683	local	1	3	733430-836376	5	733618	6.30833
itf03g01730	3	827029	831724	distant	1	9	10348607-10350617	4	10348607	6.08993
itf03g01770	3	853553	854951	local	1	3	838343-1420067	6	853222	7.08796
itf03g02040	3	991624	996579	distant	1	3	3494597-4183813	8	3635939,4022344,4022695	7.05701
itf03g02120	3	1039282	1044076	local	1	3	459971-1242531	22	884480	8.13952
itf03g02180	3	1060785	1074588	local	1	3	130218-1688182	7	1142781	6.40162
itf03g02240	3	1102341	1109907	local	1	3	120666-1258892	31	1081603	8.28932
itf03g02380	3	1217039	1218060	local	1	3	1179486-1322259	19	1203074	10.6329
itf03g02630	3	1333724	1335556	distant	1	8	1834169-2190072	7	2028781	6.27278
itf03g02840	3	1460535	1461697	distant	1	2	13042097-13556145	7	13042097	5.83592
itf03g02840	3	1460535	1461697	distant	2	2	15891816-16302818	8	16302789	7.20228
itf03g02840	3	1460535	1461697	local	3	3	1419920-2094840	7	1448892	9.09939
itf03g02880	3	1474834	1476200	local	1	3	1145429-1565768	6	1515795	6.44037
itf03g02990	3	1543450	1546642	local	1	3	119857-2317435	6	2317435	7.57497
itf03g03090	3	1612329	1616517	local	1	3	1256364-3646403	6	1623048	8.14819
itf03g03200	3	1661679	1663188	local	1	3	871912-1452805	8	1384526	6.68255
itf03g03260	3	1704747	1719524	local	1	3	885642-2726568	43	2509978	11.5204
itf03g03320	3	1752603	1757029	local	1	3	214087-3121151	42	1665833	9.6144
itf03g03540	3	1901017	1904397	local	1	3	1503693-2369383	11	2197091	7.11665
itf03g03590	3	1976519	1979436	distant	1	11	185292-969478	7	185292	7.08973
itf03g03590	3	1976519	1979436	distant	2	12	17749215-20816875	12	20657886	7.30693
itf03g03590	3	1976519	1979436	distant	3	13	2178627-2179333	4	2178839	6.99423
itf03g03620	3	1999551	2005344	distant	1	11	9891766-11840665	4	10445030	6.81881
itf03g03750	3	2080446	2083994	distant	1	3	16304868-18702251	4	18702251	6.28469
itf03g03830	3	2142835	2144541	local	1	3	989003-3181909	38	1476782	15.1904
itf03g04560	3	2631951	2642765	local	1	3	1476782-2981666	20	2479826	11.1848
itf03g04870	3	2909488	2912053	distant	1	3	1334474-2223116	4	1334474	6.65425
itf03g04960	3	2977670	2979628	distant	1	6	24958162-24961896	4	24961896	6.45677
itf03g04980	3	2985883	2990645	distant	1	15	2815277-3099699	4	2917547	7.5582
itf03g05120	3	3122996	3124725	distant	1	12	18777503-21110202	16	20657886	10.9888
itf03g05230	3	3236453	3239007	distant	1	7	9858978-10552519	14	10373589	17.1323
itf03g05240	3	3238982	3241811	distant	1	2	18511629-19169285	4	19166888	6.05366
itf03g05240	3	3238982	3241811	distant	2	15	1873658-1886151	5	1873658	7.09523
itf03g05330	3	3320613	3326342	local	1	3	1014071-3571512	11	3571512	8.95938
itf03g05400	3	3373238	3376701	local	1	3	973651-3349521	8	1019149	6.56227
itf03g05480	3	3487036	3489042	local	1	3	3302977-3524224	7	3515292	8.35571
itf03g05490	3	3490873	3497545	local	1	3	3349871-4139711	13	3419692	6.87327
itf03g05490	3	3490873	3497545	distant	2	3	28514586-28516926	5	28514586,28516479,28516617,28516926	6.57374
itf03g05640	3	3623847	3625842	local	1	3	3239773-3645987	7	3239897	7.27074
itf03g05840	3	3777677	3779655	distant	1	7	444579-445407	4	445394	7.09055
itf03g05910	3	3815437	3817952	local	1	3	3641877-3954578	6	3836451	7.0986
itf03g05970	3	3835827	3847988	distant	1	3	28511789-28514682	5	28512099	6.37281
itf03g06080	3	3946572	3948399	distant	1	4	31595264-31999099	7	31979247,31980186	8.15131
itf03g06080	3	3946572	3948399	distant	2	13	12340511-13123525	7	12622802	7.42979
itf03g06080	3	3946572	3948399	distant	3	13	15203100-15963532	5	15203100,15303908	6.45301
itf03g06090	3	3952000	3965160	local	1	3	3326072-4610232	19	3838646	10.7161
itf03g06090	3	3952000	3965160	distant	2	5	18724942-19684571	6	18724942,18799280,18812665,18812710,19684571	5.61383
itf03g06090	3	3952000	3965160	distant	3	5	21839106-22251344	7	22155511	7.52195
itf03g06880	3	4413295	4415265	distant	1	1	18336023-19270704	5	19267799	5.43154
itf03g06880	3	4413295	4415265	distant	2	12	18628346-21110202	21	20657886	11.4507
itf03g06880	3	4413295	4415265	distant	3	13	21474902-21481904	4	21481904	5.55221
itf03g07350	3	4787384	4789855	distant	1	9	20254744-22569147	20	22332670	6.39133
itf03g07370	3	4805127	4806185	distant	1	4	14696778-17039860	5	17039860	5.56542
itf03g07760	3	5115509	5116832	local	1	3	4994636-6044331	18	5068927	8.22907
itf03g07760	3	5115509	5116832	distant	2	3	27768655-28261639	6	27911815,27912882	6.82992
itf03g07780	3	5124617	5127234	local	1	3	4742468-5277644	14	5122415	6.8261
itf03g07800	3	5136897	5139470	distant	1	5	13045282-15812749	5	14813917	7.95463
itf03g07910	3	5253803	5258218	distant	1	1	3049611-3077634	4	3056686	6.17749
itf03g08010	3	5346133	5348240	local	1	3	5348721-5631168	13	5348721	9.17194
itf03g08150	3	5417674	5419983	distant	1	4	32082469-32398888	4	32082469	6.61075
itf03g08180	3	5445913	5449670	local	1	3	5446130-5650012	5	5446145	8.0622
itf03g08270	3	5507455	5509746	local	1	3	4994636-5894610	4	4994636	6.34965
itf03g08290	3	5518786	5523409	distant	1	3	26892409-27824969	5	26893563	7.1629
itf03g08380	3	5584077	5585809	local	1	3	3836075-6785052	62	5639343	12.5863
itf03g08380	3	5584077	5585809	distant	2	3	25905084-28513469	42	28443720	10.663
itf03g08550	3	5702170	5706358	local	1	3	5440341-5856691	8	5704465	8.70633
itf03g08600	3	5743344	5744226	distant	1	15	278788-770980	7	281661	5.90907
itf03g08630	3	5765475	5769751	distant	1	9	22980703-23160146	4	22980703	6.4368
itf03g08750	3	5888082	5891505	distant	1	3	4578209-4748059	4	4748059	6.67497
itf03g08870	3	5992497	5994191	local	1	3	5991052-6083863	4	5991888	7.33135
itf03g09710	3	7144560	7147366	distant	1	2	16975088-18825571	9	18016513	8.61072
itf03g10400	3	8060458	8061487	distant	2	7	6357036-19908958	67	8215745	9.99543
itf03g10470	3	8138944	8148133	local	1	3	5855197-8247557	5	8146779	9.72854
itf03g10470	3	8138944	8148133	distant	2	3	19060689-20355989	5	19061151	7.79769
itf03g10470	3	8138944	8148133	distant	3	3	23395191-26082292	23	24217208	7.89243
itf03g10480	3	8158356	8168190	local	1	3	7809118-8760946	4	8247872	6.4618
itf03g10930	3	8728541	8731710	distant	1	4	606023-885952	4	885952	5.76567
itf03g10940	3	8731608	8737291	distant	2	3	11097529-12309888	4	11297692	6.29546
itf03g10940	3	8731608	8737291	distant	3	12	5482652-6279400	5	5482652	6.51435
itf03g10940	3	8731608	8737291	distant	4	13	13865699-15306662	5	14740450	6.73959
itf03g10940	3	8731608	8737291	distant	5	15	6542963-10231782	5	8607698	7.67547
itf03g11120	3	9018640	9019590	distant	1	13	21794505-22779758	16	22235265	10.6959
itf03g11630	3	9732642	9735527	distant	1	10	12767651-12842775	4	12842775	8.33083
itf03g12070	3	10250326	10251206	distant	1	4	10388636-10938173	5	10744025	6.16303
itf03g12080	3	10265462	10271701	distant	1	4	14696474-20885167	11	19610314	7.3737
itf03g12270	3	10554482	10559204	distant	1	0	43483085-43485533	6	43485533	7.26278
itf03g12270	3	10554482	10559204	local	2	3	10554680-11026109	16	10619491	12.6104
itf03g12270	3	10554482	10559204	distant	3	3	15985312-19464061	68	18099303	9.37905
itf03g12400	3	10656367	10657815	local	1	3	10624518-10643850	5	10624518	6.69513
itf03g12400	3	10656367	10657815	distant	2	3	17581571-18246968	7	18083002	6.86347
itf03g12480	3	10812229	10820478	distant	1	3	17015435-19067479	6	18305865	6.72971
itf03g12920	3	11176454	11179555	distant	1	9	960441-1521243	7	1297609	6.2409
itf03g12920	3	11176454	11179555	distant	2	9	21575124-21702604	11	21575524	6.02066
itf03g12940	3	11182771	11183100	local	1	3	11102644-12039225	6	11119071	5.77312
itf03g13000	3	11244113	11245449	local	1	3	11053360-11995322	7	11995322	6.55546
itf03g13100	3	11289930	11294082	local	1	3	11364740-12162690	4	12162636	7.23819
itf03g13370	3	11440791	11444279	local	1	3	11051127-12057463	55	11958148	10.8237
itf03g13430	3	11470861	11478392	local	1	3	11133590-11788286	6	11516880	14.954
itf03g13450	3	11481133	11485697	local	2	3	11554133-12260382	10	11792406	7.67162
itf03g13490	3	11509147	11512472	local	1	3	11053240-12858881	64	11364740	14.392
itf03g13780	3	11671771	11674968	local	1	3	11680164-12551870	7	11680593	8.18669
itf03g13870	3	11713521	11714936	distant	1	6	9557790-9636841	6	9605771	6.86024
itf03g13880	3	11715016	11718286	distant	1	9	7430463-9006818	4	7430463,7688224	5.73723
itf03g14140	3	11859467	11861835	local	1	3	11860487-12149773	5	12149773	6.20329
itf03g14170	3	11870551	11872095	local	1	3	11989360-13083259	7	11989360,11989620,12057832,12115980,12235850,12503216	6.33487
itf03g14190	3	11881660	11885844	distant	1	2	22821583-22822692	4	22821583,22822306,22822349,22822692	5.86417
itf03g14190	3	11881660	11885844	local	2	3	11667573-13533793	13	11743493,11751164	8.50508
itf03g14250	3	11919279	11920789	distant	1	3	12293782-12899369	29	12769436	9.57547
itf03g14370	3	11994492	11998537	local	1	3	11171298-12312574	7	11861538	7.8611
itf03g14710	3	12205137	12208258	local	1	3	12011874-12449318	11	12238428	6.94481
itf03g14760	3	12259512	12261604	local	1	3	12150248-12435898	19	12278036	13.7511
itf03g15170	3	12496546	12498056	local	1	3	12344309-12870511	16	12436579	7.16454
itf03g15170	3	12496546	12498056	distant	2	11	17679805-18853676	4	18853676	5.95947
itf03g15180	3	12498361	12507044	distant	1	1	30905602-31915146	6	31287669	7.0108
itf03g15380	3	12605139	12606382	local	1	3	12412692-13058915	24	13007236	6.33034
itf03g15400	3	12611056	12614626	distant	1	6	19253621-19520686	6	19365513,19520686	6.92465
itf03g16140	3	13055829	13059212	distant	1	14	2185187-2718997	4	2324122	6.34149
itf03g16200	3	13098347	13099218	distant	1	1	215006-1958117	12	1883466	7.06871
itf03g16210	3	13099426	13112329	distant	1	1	27724591-28135679	7	27935906	6.07489
itf03g16210	3	13099426	13112329	local	2	3	12375645-13579488	19	13108077,13112110	13.0256
itf03g16490	3	13269942	13274943	local	1	3	11997859-13314355	7	13303797	5.73654
itf03g16570	3	13328375	13331835	local	1	3	13304081-13515346	8	13457961	6.70112
itf03g16610	3	13348555	13350847	local	1	3	13364942-13941991	4	13721737	6.296
itf03g16680	3	13400392	13401237	distant	1	1	29578047-29784796	5	29578047	5.98929
itf03g17010	3	13538097	13540644	distant	1	4	30023976-32424019	26	30818808	6.97368
itf03g17050	3	13559884	13561181	distant	1	4	1059076-1544064	5	1382587	5.99087
itf03g17090	3	13573911	13578333	local	1	3	13439476-13577879	7	13575784,13577853	10.2288
itf03g17130	3	13600350	13604660	distant	1	13	18100840-20321283	4	18100840	6.63887
itf03g17280	3	13728396	13732227	local	1	3	13710378-13891347	7	13891347	6.25191
itf03g17350	3	13781270	13783709	local	1	3	13664315-14289790	7	14274216	6.46813
itf03g17970	3	14215830	14216787	local	1	3	14205505-14866801	11	14828359	8.23719
itf03g18180	3	14343100	14346671	local	1	3	14171810-15154201	17	14345808	8.00915
itf03g18190	3	14346836	14349534	local	1	3	14263414-14394173	16	14337210	7.5345
itf03g18340	3	14492821	14494481	local	1	3	14521793-14843298	4	14541552	6.41508
itf03g18390	3	14520549	14525677	local	1	3	14171810-15089186	27	14615637	7.75253
itf03g18440	3	14552569	14555846	local	1	3	13561552-15257513	64	14630223,14630224,14630229	10.9359
itf03g18460	3	14565610	14567471	distant	1	7	5845195-5880741	4	5845195,5878667,5879231,5880741	5.65089
itf03g18670	3	14747191	14749648	local	1	3	13739692-16405427	62	14287654	9.05653
itf03g18770	3	14800023	14804312	local	1	3	13775253-16524341	88	14840025	19.0064
itf03g18980	3	14947532	14950301	local	1	3	14601836-15988114	5	14601836	5.89616
itf03g19050	3	14979481	14980788	distant	1	1	31244176-32142458	9	31691492	6.78865
itf03g19230	3	15086724	15091722	local	1	3	14208555-16368689	12	14828359	8.76217
itf03g19330	3	15152045	15153876	distant	2	14	7628488-9223064	19	9023074	7.47748
itf03g19330	3	15152045	15153876	distant	3	14	11318611-11942264	5	11318611	6.5004
itf03g19410	3	15208988	15214858	local	1	3	14263495-15339881	12	15272567	5.90022
itf03g19430	3	15233084	15235942	local	1	3	14615601-15275199	9	15275198,15275199	6.40116
itf03g19460	3	15254879	15258348	local	1	3	15088825-16524341	14	15344557	10.5689
itf03g19480	3	15271091	15273700	local	1	3	14770648-15826077	19	14830504	8.32342
itf03g19610	3	15397557	15399344	local	1	3	13297447-15345351	25	13915569,14949407	7.19335
itf03g19610	3	15397557	15399344	distant	2	6	9932063-11386338	22	11323599	7.21317
itf03g20300	3	15948551	15951266	local	1	3	15768095-16511934	8	16190467	6.27936
itf03g20470	3	16083952	16089225	local	1	3	15247180-16396171	7	15247180	8.14642
itf03g20590	3	16189194	16198146	local	1	3	14469435-16405427	8	16369281	6.46765
itf03g20670	3	16299517	16304090	local	1	3	16304889-16313273	6	16311939	6.30457
itf03g20810	3	16404914	16412553	local	1	3	14510468-18853922	19	16368689	11.2151
itf03g20850	3	16469445	16477790	local	1	3	15768095-16511934	10	16190467	8.64167
itf03g21040	3	16675079	16676648	local	1	3	16658102-16903645	6	16658216	9.36195
itf03g21090	3	16729799	16733770	local	1	3	16826030-17202589	5	16845389	6.51733
itf03g21110	3	16741177	16744265	local	1	3	15223722-18522409	22	16397790	7.77796
itf03g21170	3	16818718	16820286	distant	1	0	38755660-40299388	4	38755660	8.63741
itf03g21170	3	16818718	16820286	distant	2	0	43483085-43486357	7	43485192	11.973
itf03g21170	3	16818718	16820286	distant	3	3	10619491-11026109	11	11026109	13.8826
itf03g21170	3	16818718	16820286	local	4	3	14678915-19957756	128	16989372	14.2951
itf03g21340	3	16947373	16950198	distant	1	1	27093147-27591701	5	27591701	6.26508
itf03g21370	3	16968948	16976150	local	1	3	16614104-17398941	7	17398941	6.56907
itf03g21420	3	17020547	17023915	distant	2	3	26676314-28068455	5	27912639	6.54362
itf03g21500	3	17111950	17114995	distant	1	8	9486080-10166073	5	9701287	6.43654
itf03g21500	3	17111950	17114995	distant	2	8	12979059-13188058	4	13188058	6.53858
itf03g21500	3	17111950	17114995	distant	3	8	17281559-19204267	11	19146915	8.60513
itf03g21500	3	17111950	17114995	distant	4	10	20698206-20781639	6	20780478	8.00652
itf03g21520	3	17135713	17144692	local	1	3	17176035-17775027	10	17206383	8.94957
itf03g21530	3	17149841	17151978	local	1	3	16773560-17557617	15	16822553	7.91704
itf03g21570	3	17178658	17179463	local	1	3	16901833-18460674	27	17214908	8.46475
itf03g21600	3	17195195	17197549	local	1	3	16903645-17472861	14	17471487	9.51183
itf03g21680	3	17261558	17266244	local	2	3	16823419-18559789	33	17471391	7.92309
itf03g21700	3	17275173	17280199	local	2	3	16845521-18948699	29	17470899	11.4105
itf03g21710	3	17283431	17285880	local	1	3	14223686-17967745	12	16903593	8.43757
itf03g21730	3	17294688	17298834	local	1	3	16015844-17472122	20	17354427	9.96437
itf03g21740	3	17305418	17307402	local	1	3	16016215-17670680	8	16993158	8.62591
itf03g21750	3	17319727	17322585	local	1	3	16822553-18083110	5	17010746	6.13975
itf03g22010	3	17491198	17493360	distant	1	3	16826030-17202589	6	17174377	6.62149
itf03g22030	3	17506893	17509697	distant	1	3	18304324-19536778	6	18563988	7.24364
itf03g22040	3	17512513	17514936	distant	1	3	10625053-10801187	4	10794077	6.75026
itf03g22040	3	17512513	17514936	local	2	3	15442431-20274051	52	17172720	9.76556
itf03g22050	3	17516881	17519846	local	1	3	16974490-18737879	12	17542670	8.7216
itf03g22070	3	17526374	17529285	distant	1	5	7554349-14307838	29	7554349,7554395	9.39841
itf03g22070	3	17526374	17529285	distant	2	15	9141285-10899727	7	9141439	8.40749
itf03g22200	3	17629144	17630320	local	1	3	17627564-17656326	6	17627564	11.1487
itf03g22710	3	18281685	18282563	distant	1	3	10624518-10793868	6	10624518	7.16091
itf03g22710	3	18281685	18282563	local	2	3	17600905-18670882	11	18107289	7.45682
itf03g22800	3	18360658	18365115	distant	1	1	30664722-30696052	5	30664722	6.73917
itf03g23150	3	18674635	18678432	distant	1	3	10616150-10793868	6	10793868	7.14496
itf03g23150	3	18674635	18678432	local	2	3	18099307-19194959	28	18678209	8.29722
itf03g23590	3	19171404	19188583	distant	2	9	2583343-2819984	8	2731836	6.26761
itf03g23710	3	19362440	19365873	distant	1	15	2476286-3085684	6	2963380	5.94982
itf03g24040	3	19606244	19608867	local	1	3	19631051-19649081	7	19633818	11.4687
itf03g24040	3	19606244	19608867	distant	2	4	14731190-21816066	29	21222879	15.7621
itf03g24040	3	19606244	19608867	distant	3	4	23732343-23962335	6	23951813	6.47378
itf03g24050	3	19608931	19610970	local	1	3	19631051-19645663	5	19631928	13.274
itf03g24050	3	19608931	19610970	distant	2	4	14731323-23367637	29	15655113	13.6673
itf03g24090	3	19645165	19649185	distant	1	3	22564261-25582245	6	24141712	6.93687
itf03g24380	3	20007701	20010686	local	1	3	19188031-20965355	9	20252903	5.97391
itf03g24500	3	20093838	20099917	local	1	3	18796902-20492779	4	18796902	6.30872
itf03g24780	3	20503417	20508475	local	1	3	16972268-22176328	15	20272684	7.10598
itf03g24930	3	20662223	20663595	local	1	3	18814228-21692423	6	20919717	7.19497
itf03g25040	3	20835907	20837542	distant	2	5	7048490-11799997	9	9842471	7.75621
itf03g25150	3	20944781	20951606	distant	1	3	21662932-23405142	4	21662932	6.21897
itf03g25210	3	21068796	21070409	distant	1	14	4022115-5579291	9	4171877,4181331,4234751	6.56844
itf03g25420	3	21326181	21329379	local	1	3	20021019-21220744	6	20021019	6.11413
itf03g25420	3	21326181	21329379	distant	2	3	23858408-24495308	4	23858408	6.33758
itf03g25800	3	21762514	21764425	local	2	3	19958140-22332264	23	21662905	7.42918
itf03g25900	3	21952887	21956278	local	1	3	18305523-23337901	45	21837990	11.6902
itf03g26000	3	22072194	22074051	distant	1	0	8584458-8595011	4	8584458	10.757
itf03g26000	3	22072194	22074051	distant	2	2	1246278-1523702	6	1523702	9.08408
itf03g26000	3	22072194	22074051	distant	3	2	3702631-4304240	13	4201900	8.61853
itf03g26000	3	22072194	22074051	distant	4	2	17022806-18715798	20	18515379	10.0346
itf03g26000	3	22072194	22074051	distant	5	2	21097202-22675897	5	21344650	7.77186
itf03g26130	3	22176361	22178901	local	1	3	21212110-22166706	5	21363728	5.85259
itf03g26260	3	22336787	22337649	local	1	3	21951849-22332228	7	22168964	7.57862
itf03g26390	3	22439697	22440489	distant	1	6	18878645-20008526	24	18878645	7.89484
itf03g26590	3	22666600	22704682	distant	1	2	26189806-26198958	5	26190324	7.33146
itf03g26590	3	22666600	22704682	distant	4	3	26065026-26678583	11	26588725	7.37142
itf03g27550	3	23923311	23925855	distant	1	4	133915-1668158	18	949759,973506,999161	7.21769
itf03g27560	3	23928941	23935466	distant	1	4	153071-981334	57	867617	7.45598
itf03g27650	3	24020381	24020668	distant	1	6	7841517-8239270	7	7841627	10.7994
itf03g28120	3	24611684	24615708	distant	1	15	1643911-2804270	4	1643911	6.24969
itf03g28270	3	24842103	24842366	distant	1	12	10080904-18716195	46	13206356	15.7529
itf03g28290	3	24863612	24875069	distant	1	3	6518368-6785085	4	6700647	8.76217
itf03g28290	3	24863612	24875069	local	2	3	22982842-27583104	55	24745216	13.4191
itf03g28290	3	24863612	24875069	distant	4	7	11880211-13346591	7	13254767	10.4408
itf03g28330	3	24929170	24937302	distant	1	3	6181548-6785085	5	6700647	8.31026
itf03g28330	3	24929170	24937302	local	2	3	22982842-27004628	40	24745171	13.9189
itf03g28330	3	24929170	24937302	distant	4	7	11881396-13254767	4	12968390	7.60338
itf03g28370	3	25028815	25032589	distant	1	3	459971-844268	5	459971	5.86519
itf03g28450	3	25188465	25189997	distant	1	0	16812674-16815574	4	16815574	9.61554
itf03g28450	3	25188465	25189997	local	3	3	5996841-28068455	118	25336104	18.2247
itf03g28450	3	25188465	25189997	distant	4	4	16285574-16325883	4	16325883	13.6419
itf03g28470	3	25238153	25245568	distant	1	15	20705473-21262795	16	21081108	11.6064
itf03g28500	3	25275576	25279200	local	1	3	22704275-26609679	5	23960484	7.14889
itf03g28500	3	25275576	25279200	distant	2	6	251277-351629	4	251277	6.38099
itf03g28530	3	25310026	25312393	distant	1	15	2815277-3100344	7	2917547	9.43431
itf03g28810	3	25722177	25731549	distant	1	3	26080990-27594657	5	27582036,27594657	6.25953
itf03g28880	3	25771153	25775826	distant	1	3	6181116-9847978	12	6181338,6181623,6181704	6.80393
itf03g28880	3	25771153	25775826	local	2	3	22541913-27621083	11	25773184	7.31036
itf03g28940	3	25888283	25891847	distant	2	3	6385453-6785115	9	6785085	10.6644
itf03g28940	3	25888283	25891847	distant	3	3	9472816-9852840	9	9472816	12.0301
itf03g28940	3	25888283	25891847	distant	4	3	19061151-19464161	5	19061498	12.8243
itf03g28940	3	25888283	25891847	local	5	3	22539994-27380178	62	25912382	19.9629
itf03g28940	3	25888283	25891847	distant	7	7	11881396-13254767	6	13254767	13.5436
itf03g28940	3	25888283	25891847	distant	8	9	5770421-7211754	5	5821180	5.93772
itf03g29300	3	26329556	26331445	distant	1	3	6321042-10411536	26	9576060	8.39695
itf03g29300	3	26329556	26331445	local	2	3	20889791-27587521	43	27396196	10.6358
itf03g29350	3	26359127	26375660	distant	1	7	23332584-23884381	6	23469927	6.50637
itf03g29480	3	26518998	26519267	distant	1	9	20254694-21594194	24	21151436	16.6059
itf03g29510	3	26568314	26571367	distant	1	3	7727775-8761804	4	7782416	6.45115
itf03g29510	3	26568314	26571367	distant	2	3	21298691-21364515	7	21298850	6.12911
itf03g29510	3	26568314	26571367	local	3	3	23857166-27477626	25	26546149	7.1558
itf03g29530	3	26585748	26587800	distant	1	3	6321042-10411536	6	7727775	6.47662
itf03g29530	3	26585748	26587800	local	2	3	23857166-27587521	24	26394670	6.3843
itf03g29550	3	26590069	26591839	distant	1	12	18777503-20751109	11	20657886	8.87032
itf03g29560	3	26597005	26599451	distant	1	3	8248596-8694212	7	8331892,8331914,8691890,8693227,8694019,8694212	5.98355
itf03g29560	3	26597005	26599451	local	3	3	26082546-28261123	14	26571111	9.07205
itf03g29740	3	26810014	26815400	distant	1	5	24031881-24036379	4	24031923	6.6649
itf03g29740	3	26810014	26815400	distant	2	13	18497057-19127422	5	18497621	5.94718
itf03g29930	3	27037812	27039593	local	2	3	26080994-28261681	6	28261681	6.57908
itf03g29970	3	27097948	27099708	distant	1	3	26570140-26840868	4	26678403	6.38815
itf03g30060	3	27308092	27312455	distant	1	7	5370684-5853599	19	5767868	9.30932
itf03g30200	3	27480503	27481429	distant	1	5	16625697-17367753	7	17367753	7.02643
itf03g30370	3	27635621	27636871	distant	1	3	5501322-8832228	8	6700623	9.6531
itf03g30370	3	27635621	27636871	local	2	3	25773097-28132279	58	27406961	11.9046
itf03g30380	3	27636566	27638666	distant	1	3	4530204-8836171	21	6700623	9.64669
itf03g30380	3	27636566	27638666	local	2	3	25773097-28261675	71	27406961	15.989
itf03g30520	3	27769591	27774263	distant	1	1	30891786-31481033	7	31481033	8.18717
itf03g30590	3	27821607	27821861	distant	1	3	5630987-6785052	8	6785052	6.33211
itf03g30590	3	27821607	27821861	local	2	3	27405166-28215996	24	28030244	9.45385
itf03g30680	3	27901614	27904651	distant	1	3	6182568-6519193	4	6182568	7.04113
itf03g30680	3	27901614	27904651	local	3	3	25558717-28068986	10	28068986	7.77798
itf03g30690	3	27907245	27910544	local	1	3	26568511-28261742	19	28012314	7.51029
itf03g30690	3	27907245	27910544	distant	2	7	14593173-15820515	4	15570712	6.19793
itf03g30820	3	27987957	27991172	distant	1	3	5318085-6785052	13	5630987	7.98428
itf03g30820	3	27987957	27991172	local	2	3	27405166-28441835	18	28174463	9.30857
itf03g30940	3	28046691	28051548	local	1	3	27768496-28171702	17	28049888	7.05142
itf03g31140	3	28202994	28203800	distant	1	4	31377409-31586789	5	31486210	6.00336
itf03g31170	3	28214476	28216942	distant	2	9	964039-1859733	4	1859733	6.07361
itf03g31180	3	28217346	28220456	local	1	3	27502574-28216065	4	27502574	6.02507
itf04g00020	4	2297	3955	distant	1	4	3990688-4123936	4	3990688	6.19808
itf04g00050	4	12747	15829	distant	1	4	3099220-4338589	15	3886315	10.3092
itf04g00180	4	77416	80480	local	1	4	117495-2121313	47	413622	7.51454
itf04g00200	4	93186	96809	distant	1	4	1037066-1792060	6	1037066	6.42195
itf04g00250	4	135079	137392	local	1	4	133555-5199262	64	1380685	8.9823
itf04g00290	4	146504	149119	local	1	4	153071-1774615	78	153071	9.78914
itf04g00320	4	157096	163265	distant	1	11	6013146-6691335	8	6532050	7.12543
itf04g00350	4	174982	186358	local	1	4	115144-2623427	62	497959	14.0818
itf04g00360	4	190771	198350	distant	1	7	16370966-18623230	5	16370966	6.76959
itf04g00440	4	228018	231243	local	1	4	101566-2029619	52	153071	8.30109
itf04g00450	4	234460	237600	local	1	4	132548-981334	60	293858	8.73406
itf04g00500	4	255722	257591	local	1	4	409217-2309422	4	409682	5.98389
itf04g00510	4	258784	260301	local	1	4	193705-605297	11	603330	7.069
itf04g00670	4	327294	329090	local	1	4	133433-2006037	78	1081106	11.2733
itf04g00680	4	329635	331411	local	1	4	217182-1135782	27	1081106	8.75898
itf04g00690	4	332013	333958	local	1	4	408718-1645781	6	1645781	6.22102
itf04g00820	4	385012	390240	distant	1	3	13085546-13246036	4	13085546	6.25506
itf04g00820	4	385012	390240	local	2	4	101566-1502037	81	291504	9.64854
itf04g00860	4	404078	405592	distant	1	4	657143-2002464	4	2002464	5.6958
itf04g00870	4	405942	407841	local	1	4	236893-1081106	12	624344	7.59788
itf04g00940	4	435083	437658	distant	1	14	15002897-16690920	30	16268596	9.45048
itf04g01090	4	514407	521349	local	1	4	236898-800316	4	497959	6.20568
itf04g01100	4	524990	527110	local	1	4	398545-1310120	6	557155	7.07388
itf04g01120	4	531210	534252	local	1	4	476395-800316	6	476395	7.30759
itf04g01260	4	634282	634898	local	1	4	319596-1380660	24	804052	6.77977
itf04g01350	4	665729	671210	distant	1	0	32382826-32395485	5	32382883	6.96258
itf04g01350	4	665729	671210	local	2	4	117495-2217587	201	763237	17.8942
itf04g01360	4	671939	672590	local	1	4	117495-3085667	145	666582	12.227
itf04g01370	4	673921	677709	local	1	4	117495-3211724	139	895611	12.3894
itf04g01400	4	698074	703878	local	1	4	77383-1499901	44	795394	8.5153
itf04g01450	4	724028	728465	local	1	4	318976-868618	39	516715	7.4788
itf04g01600	4	793431	793802	local	1	4	83983-2584324	242	600197	9.32483
itf04g01750	4	883961	886307	distant	1	3	3745865-4246851	4	3773247	5.62609
itf04g01790	4	908916	911893	local	1	4	876913-1766031	4	884639	6.00538
itf04g02000	4	1052902	1055129	local	1	4	84064-3447476	185	1037917	11.9563
itf04g02010	4	1055907	1059713	distant	1	0	32383518-32397412	6	32385707	9.00147
itf04g02010	4	1055907	1059713	local	2	4	84064-2936484	362	1057814,1058980	15.4673
itf04g02030	4	1064138	1065931	local	1	4	345081-2186100	4	345081	6.21998
itf04g02030	4	1064138	1065931	distant	2	12	18648559-20751109	9	20657886	8.45521
itf04g02030	4	1064138	1065931	distant	3	13	21474902-22782122	25	22028038	8.04189
itf04g02040	4	1070283	1076749	distant	1	0	32382826-32395485	5	32382883	14.5408
itf04g02040	4	1070283	1076749	local	2	4	153071-3099107	123	1085028	18.4421
itf04g02310	4	1192236	1194544	local	1	4	1161539-1624913	5	1624913	6.77364
itf04g02320	4	1194598	1197438	local	1	4	1161539-1588273	5	1161539	9.51949
itf04g02420	4	1254098	1255304	local	1	4	1280950-1668376	7	1601153	6.54019
itf04g02480	4	1322174	1327993	local	1	4	1334666-1544479	8	1542345	6.89614
itf04g02650	4	1433379	1434640	local	1	4	1053062-1382722	4	1333455	6.09574
itf04g02710	4	1494680	1498430	local	1	4	647125-1544404	5	1499569	7.11754
itf04g02890	4	1613284	1623534	local	1	4	266737-2116145	4	266737	5.66736
itf04g02900	4	1625329	1628123	local	1	4	1498870-2185398	28	1667431	10.8778
itf04g02920	4	1631103	1631719	local	1	4	1500167-2536943	19	1664469	10.0173
itf04g02940	4	1643979	1644625	local	1	4	1336647-1783400	22	1542859	10.9342
itf04g02980	4	1662166	1668916	distant	1	4	1000928-1057311	4	1000928	6.71023
itf04g03030	4	1689332	1694091	local	2	4	116830-3716409	196	1783174	12.1116
itf04g03410	4	1907829	1911368	distant	1	8	1517058-2066125	4	2066125	5.50895
itf04g03630	4	2078562	2086499	local	1	4	1790605-2531045	5	1790605	6.71954
itf04g03690	4	2115341	2117374	distant	1	9	2813714-4364367	11	2819669	7.1905
itf04g03720	4	2129286	2130576	local	1	4	761992-2542488	18	2078112	7.53798
itf04g03760	4	2139899	2141558	local	1	4	1576751-2401758	22	2175648	7.3225
itf04g03790	4	2145092	2145893	local	1	4	2174098-2230118	12	2230118	7.22037
itf04g04070	4	2273161	2277686	local	1	4	84064-3792588	235	2279242	10.2464
itf04g04080	4	2278359	2284163	local	1	4	99093-3007357	139	1774648	9.55094
itf04g04100	4	2299718	2300375	distant	1	1	86327-1448383	5	86327	5.90349
itf04g04140	4	2319477	2325138	local	1	4	2542513-3897228	21	3897228	6.53681
itf04g04260	4	2408679	2414054	local	1	4	2408997-2451472	4	2408997,2410112,2424801	6.07609
itf04g04450	4	2517170	2520037	local	1	4	2443535-2543521	14	2508309	9.16367
itf04g04750	4	2692335	2699745	local	2	4	2176837-4266673	33	2765001	8.5541
itf04g04760	4	2700222	2703466	local	1	4	2490795-3099107	15	2800553	8.04063
itf04g04880	4	2766348	2768881	local	1	4	2761636-2875460	4	2761636	6.56894
itf04g05140	4	2886380	2892457	local	1	4	978876-3022866	11	2764606	7.46745
itf04g05230	4	2944595	2946058	local	1	4	2711708-3468329	6	3468329	7.15179
itf04g05250	4	2954036	2956701	local	1	4	2619273-3818259	9	2954244	6.27111
itf04g05270	4	2965130	2967485	distant	1	4	133555-1791063	8	946503	7.04841
itf04g05310	4	3012200	3015436	local	1	4	924048-3664799	7	2927930	8.20834
itf04g05350	4	3047918	3056931	local	1	4	2801405-5199040	49	4187797	11.75
itf04g05360	4	3059520	3069748	local	1	4	3007806-3447476	6	3402964	6.31314
itf04g05380	4	3078624	3082094	local	1	4	3084669-3787369	6	3787363	7.16748
itf04g05410	4	3098273	3101802	local	1	4	3012851-3806625	12	3713817	7.24494
itf04g05450	4	3134537	3137044	distant	1	12	20726449-20751054	4	20745044,20745072	5.85933
itf04g05480	4	3146903	3152883	local	1	4	921158-3296380	5	1899715	6.75049
itf04g05490	4	3158910	3163476	local	1	4	2537128-3665816	51	3239589	8.87339
itf04g05510	4	3172692	3178635	distant	1	0	18621196-20001930	5	20001751,20001930	9.39192
itf04g05510	4	3172692	3178635	distant	2	8	6152587-10703288	39	9438214,9438418,9517545	8.37161
itf04g05510	4	3172692	3178635	distant	3	8	12873918-14040200	38	13880153	9.75159
itf04g05510	4	3172692	3178635	distant	4	8	17118288-19204188	37	18802144,18804699	9.43947
itf04g05510	4	3172692	3178635	distant	5	10	20690838-20935555	15	20699735,20781936,20783074,20933598	9.43947
itf04g05520	4	3185645	3187504	local	1	4	3197853-3305541	4	3197853	6.34941
itf04g05550	4	3205173	3209813	local	1	4	36370-4124026	46	3007566	9.10331
itf04g05600	4	3232875	3233240	distant	1	10	15079102-15804962	4	15804962	7.04664
itf04g05610	4	3235584	3239961	local	1	4	3281782-3661122	6	3439086	8.63205
itf04g05670	4	3301191	3305183	local	1	4	748376-3716409	46	3438668	14.7647
itf04g05670	4	3301191	3305183	distant	2	4	27029436-28084898	4	27029436	6.91832
itf04g05860	4	3441325	3444137	distant	1	0	52426926-52430708	8	52429745	17.8719
itf04g05860	4	3441325	3444137	local	2	4	2844017-3471140	35	3431039	12.4342
itf04g05880	4	3448104	3449598	local	1	4	922813-4394331	7	1849388	6.96199
itf04g05980	4	3505613	3509508	distant	1	12	20315406-21074825	7	20657886	8.74896
itf04g05980	4	3505613	3509508	distant	2	13	21419616-22789764	12	21474902,21475273,21476510	6.69282
itf04g06110	4	3559282	3562395	local	1	4	3100781-3990576	16	3499174	6.3653
itf04g06120	4	3563085	3564928	local	1	4	3439035-3747084	7	3476871	9.19341
itf04g06290	4	3674209	3677535	local	1	4	3721246-4413923	8	3758071	7.0099
itf04g06310	4	3683560	3685526	local	1	4	3577553-4603339	23	3757227	9.53224
itf04g06510	4	3845567	3847941	local	1	4	3099220-4124267	20	3886315	13.8358
itf04g06590	4	3910977	3914760	local	1	4	3007611-5323572	5	3202102	7.61698
itf04g06650	4	3979973	3982025	local	1	4	3757200-4164410	14	3886315	12.0552
itf04g06690	4	3996071	3997714	local	1	4	3990614-4712885	17	4202772	9.88472
itf04g06700	4	3997835	3999773	local	1	4	3837738-4344016	23	4094027	7.23899
itf04g06740	4	4026607	4029630	local	1	4	3786391-6082110	37	4550051	10.2683
itf04g06750	4	4030307	4034183	local	1	4	4104516-4330701	5	4104516	6.6266
itf04g06840	4	4095480	4102242	local	1	4	2623565-5509678	85	4009866	9.15321
itf04g06880	4	4119602	4121430	distant	1	9	9803864-11225263	4	11225263	6.28445
itf04g06950	4	4167306	4177268	local	1	4	2884751-4359800	5	4338826	6.99589
itf04g06970	4	4196190	4202961	distant	1	12	4882358-5100617	5	4882358	6.55415
itf04g06980	4	4203565	4215142	distant	1	1	22899067-25005217	10	23152545	7.3226
itf04g07050	4	4258163	4259459	distant	1	4	2408997-2753161	4	2753161	6.83942
itf04g07670	4	4762145	4765768	distant	1	12	18777503-20751109	6	20315406	6.77522
itf04g07670	4	4762145	4765768	distant	2	13	21474902-22782122	8	22782122	6.57721
itf04g07700	4	4796432	4797683	distant	1	1	25796683-28802416	87	27977823	11.4411
itf04g07730	4	4816193	4818010	local	1	4	4817497-5572361	4	5517946	6.02591
itf04g07950	4	4960342	4961757	local	1	4	4594420-5199040	17	5195139	7.03286
itf04g07960	4	4968844	4969483	local	1	4	3340354-5607437	28	4810241	12.7303
itf04g08170	4	5160103	5161759	distant	1	4	4596783-4712998	6	4596906	10.8868
itf04g08230	4	5194305	5201715	local	1	4	3669914-5342715	8	5194650	8.00813
itf04g08250	4	5209956	5211937	distant	1	15	3649309-5605595	6	4198412	6.83511
itf04g08490	4	5387461	5390057	distant	1	3	14263495-14631112	13	14615637	6.26208
itf04g08530	4	5413937	5415283	distant	1	4	4637554-5160726	5	5126143,5132150	7.24495
itf04g08560	4	5453049	5459119	local	1	4	3685269-5352566	4	5339534	6.62332
itf04g08570	4	5475945	5480131	local	1	4	5127713-5916261	15	5478805	7.83898
itf04g08660	4	5568355	5572861	distant	1	4	2932650-3286335	7	2936680,2936705	6.86984
itf04g08830	4	5695226	5699280	local	1	4	4817264-6028927	22	5017069	7.04023
itf04g09060	4	5969676	5971762	distant	1	12	19349540-21074825	10	20657886	9.52665
itf04g09480	4	6368610	6369624	distant	1	3	11825866-13026505	21	12606752	10.2213
itf04g09480	4	6368610	6369624	distant	2	7	19366-88228	4	19366,36520,86534,88228	5.48166
itf04g09610	4	6522440	6527390	distant	1	4	8094305-19378749	50	10390837	8.85485
itf04g09630	4	6535722	6536780	distant	1	4	10262996-12867752	16	10369635	8.03028
itf04g09830	4	6711741	6897073	local	1	4	6712205-10365201	46	9456053	9.35549
itf04g09950	4	6830026	6836673	distant	1	4	7186011-9427478	8	9427220	7.17502
itf04g09960	4	6845870	6847522	distant	1	4	238474-3007357	80	1036830	9.62749
itf04g09980	4	6854063	6856589	local	1	4	6802091-9871213	6	7898074	7.56252
itf04g10020	4	6877737	6880181	distant	1	0	36022252-36022924	5	36022384	6.3232
itf04g10030	4	6880934	6885716	local	1	4	6712092-11012362	52	6835429,6978876,7005298	9.6118
itf04g10060	4	6925946	6929505	distant	2	4	9322469-9871213	4	9871213	6.26696
itf04g10080	4	6938544	6940496	distant	1	4	9286725-9454961	5	9286725	6.55267
itf04g10090	4	6940512	6941219	local	1	4	6712092-10951964	65	6807867	11.2226
itf04g10190	4	7020072	7023076	local	1	4	6899252-7861237	12	7133203	9.70019
itf04g10350	4	7207265	7214116	local	1	4	4331426-9870721	44	8356161	8.59986
itf04g10380	4	7237073	7243190	local	1	4	7020377-8094035	18	7542327	7.30087
itf04g10420	4	7278215	7284726	local	1	4	6790181-11787262	9	6807867	6.37434
itf04g10430	4	7289463	7293780	local	1	4	6712504-10938173	59	7237430	10.987
itf04g10440	4	7304916	7306465	local	1	4	6790309-14729839	25	6790309,6805537,7451128,11012246,11012331,12722101,12722272,13155064	7.58382
itf04g10440	4	7304916	7306465	distant	3	13	8464869-11372590	7	8819739	6.81607
itf04g10520	4	7397164	7398849	local	1	4	6804608-9456053	16	7021190	8.42365
itf04g10550	4	7428108	7430270	local	1	4	5557698-8367302	20	7538639	8.56138
itf04g10570	4	7432961	7434403	local	1	4	6805782-9429195	8	6805782	6.46761
itf04g10600	4	7449794	7451232	local	1	4	5315115-18686858	40	6790309,6805537,7451128,11012246,11012331,12722101,12722272,13155064	10.5784
itf04g10600	4	7449794	7451232	distant	2	8	10498672-13882076	6	11423112	6.22704
itf04g10600	4	7449794	7451232	distant	3	12	12313478-12316796	4	12313478,12316796	10.5784
itf04g10600	4	7449794	7451232	distant	4	13	8464869-14790590	24	11372590	9.1977
itf04g10610	4	7453154	7458943	local	1	4	3953611-10027096	42	7130904	9.52231
itf04g10740	4	7566250	7569513	local	1	4	5131840-9456053	20	7021190	9.10068
itf04g11010	4	7865745	7867257	local	1	4	7230198-9428090	4	7539866	6.18309
itf04g11150	4	8062642	8065327	local	1	4	5516879-10114611	49	5908410	8.66718
itf04g11190	4	8096647	8103184	local	2	4	6711966-10938173	62	8313049	15.6127
itf04g11360	4	8336441	8343278	local	1	4	7879894-9427254	26	8315503,8336931,8337746,8338888,8359978,8360073,8360950,8361396,8361558,8361609,8361623,8362024,8362465	7.96758
itf04g11360	4	8336441	8343278	distant	2	12	8304644-16902814	23	8825801	7.17308
itf04g11410	4	8381810	8384813	distant	1	4	6785084-7237430	6	7237430	6.78681
itf04g11680	4	8681900	8690490	local	1	4	8679108-8802769	5	8679108	6.59766
itf04g11780	4	8801473	8802960	local	1	4	7134012-8630841	6	7207659	6.79927
itf04g12030	4	9070771	9073096	distant	1	12	5397043-6244115	5	6243250	6.30276
itf04g12070	4	9150107	9151809	distant	1	0	32383518-32395765	5	32383518	10.1839
itf04g12070	4	9150107	9151809	distant	2	4	83983-2936484	272	1553529	11.315
itf04g12220	4	9318383	9343251	local	1	4	7449943-11177619	50	9690350	9.30828
itf04g12230	4	9343607	9347076	local	1	4	9287855-10927832	29	9439476	7.57051
itf04g12240	4	9356367	9358522	local	1	4	6712131-9871275	31	9390954	7.95633
itf04g12300	4	9439317	9445608	distant	1	4	520632-3143077	7	2679734	7.06607
itf04g12330	4	9463880	9467014	local	1	4	6801692-11133322	38	9456053	9.27459
itf04g12470	4	9713321	9721727	local	1	4	5335848-9870721	15	9714847	13.3446
itf04g12730	4	10062105	10066882	distant	1	1	21821353-24248955	5	21821353,21856070,21856827	5.83039
itf04g12750	4	10076861	10077805	local	1	4	9602542-10114150	6	9622793,9705173	6.83172
itf04g13230	4	10656152	10658697	local	1	4	9297707-12722497	5	11704871	7.78237
itf04g13290	4	10729981	10730790	distant	1	4	6482251-8315143	9	7237430	6.06733
itf04g13290	4	10729981	10730790	local	2	4	10326900-14106538	19	10744025	12.6065
itf04g13300	4	10735967	10744364	local	1	4	9287912-14395337	42	10743296	8.79675
itf04g13310	4	10762751	10764328	local	2	4	6482445-12137576	74	10742822	8.26337
itf04g13320	4	10771913	10775043	distant	1	4	13154588-17326094	10	15655227	8.90081
itf04g13450	4	10869151	10871718	distant	1	4	6712504-8317711	7	7234029	6.26932
itf04g13450	4	10869151	10871718	local	2	4	10320709-10950422	16	10937756	8.92754
itf04g13470	4	10900093	10902675	distant	1	4	7906714-8225271	4	8225271	5.70698
itf04g13540	4	10988987	10990192	distant	1	4	23622103-23720748	4	23623937	7.96502
itf04g13650	4	11107174	11111036	local	1	4	10927916-11173187	13	11011593	10.0805
itf04g13790	4	11263875	11264879	distant	1	7	4517939-4888334	21	4517939,4518580,4520422,4520867,4522105	7.20043
itf04g13790	4	11263875	11264879	distant	2	12	20953124-21178287	7	21178226	5.89629
itf04g13810	4	11288419	11376897	distant	1	15	8031799-8806878	5	8259293	6.1044
itf04g13910	4	11538850	11545119	distant	1	4	12377719-13215347	14	12723096	7.5263
itf04g14000	4	11625779	11635604	local	1	4	10279197-21074411	83	11824042	21.2996
itf04g14000	4	11625779	11635604	distant	2	4	23336419-25057944	11	23368068	10.7699
itf04g14070	4	11719950	11721838	distant	1	12	6934347-12156861	15	12156861	8.23902
itf04g14070	4	11719950	11721838	distant	2	12	16903490-18903450	9	17440878,17442242,17715179	6.62482
itf04g14120	4	11787116	11787939	local	1	4	11676396-11787624	4	11704864	6.44774
itf04g14130	4	11816545	11824673	local	1	4	10364541-18011794	24	10373361	7.50779
itf04g14130	4	11816545	11824673	distant	2	4	20179579-22588443	6	20179579,21621471,22338085,22568324,22588443	6.74566
itf04g14130	4	11816545	11824673	distant	3	8	16034331-16270381	7	16233751	6.99473
itf04g14140	4	11830739	11833468	local	2	4	7994444-15759666	44	11675582	8.68895
itf04g14150	4	11838681	11847329	local	1	4	10262996-14396989	29	12136429	10.9825
itf04g14150	4	11838681	11847329	distant	2	4	22557833-23066651	4	23066651	6.91612
itf04g14250	4	12013521	12015683	local	1	4	9434105-14395337	21	11133341	6.57626
itf04g14310	4	12134710	12143114	local	1	4	11378381-12437535	7	12437535	7.53965
itf04g14600	4	12555355	12556052	distant	1	5	16295182-16337622	4	16295182,16295886,16302856,16337622	5.4785
itf04g14600	4	12555355	12556052	distant	2	6	21368471-22498094	14	22397355	7.55599
itf04g14850	4	12815436	12821077	distant	1	10	16441335-17465434	19	17032978	6.97442
itf04g14860	4	12836375	12840529	local	1	4	10931501-12868008	5	12840123	7.2231
itf04g15110	4	13232318	13233321	distant	1	3	19646356-19647806	5	19647806	8.4826
itf04g15110	4	13232318	13233321	local	2	4	10372481-22588443	41	12851804,12852411,13107678,14337267,15187499,17040998,17041064,20179579,21621471,22338085,22568324,22588443	8.4826
itf04g15110	4	13232318	13233321	distant	3	8	16034331-16303120	9	16270368,16270381	8.41292
itf04g15120	4	13268389	13272620	local	2	4	10362574-21072385	53	15759666	8.96453
itf04g15350	4	13577831	13582551	distant	1	4	14946103-14955325	4	14946103,14949025,14955325	5.71818
itf04g15400	4	13660210	13664426	distant	1	4	10388967-11012373	4	11012373	6.07801
itf04g15400	4	13660210	13664426	local	2	4	13630002-13891636	16	13664282	7.22506
itf04g15470	4	13743510	13744612	local	1	4	10956251-14396989	21	13691195	7.38746
itf04g15470	4	13743510	13744612	distant	2	4	17041152-20179178	4	18240312	6.26296
itf04g15500	4	13754529	13760017	local	1	4	12377661-13886762	11	13688491	7.79177
itf04g15960	4	14464742	14469170	local	1	4	12719805-17542598	16	13892055	7.05002
itf04g15960	4	14464742	14469170	distant	3	4	24408035-25359204	11	25237221	7.00469
itf04g16090	4	14730359	14737108	distant	1	0	18291511-18565744	4	18565744	6.79003
itf04g16090	4	14730359	14737108	distant	2	1	22562874-22872362	4	22562874	6.83513
itf04g16090	4	14730359	14737108	local	3	4	9287855-27566556	107	14729923	12.1562
itf04g16090	4	14730359	14737108	distant	4	8	16034128-16301678	6	16034864	10.2171
itf04g16130	4	14810850	14811575	local	1	4	12840123-16109521	15	14952217	8.45288
itf04g16250	4	14989661	14993091	distant	1	4	1648550-2217587	7	2217587	6.38213
itf04g16620	4	15385056	15386746	distant	1	15	4107664-5668740	26	4360344	8.08682
itf04g16630	4	15387387	15389465	distant	1	15	4107664-4453953	10	4360344	6.91984
itf04g17010	4	16007828	16016775	distant	1	4	22813137-25201179	16	24446942	7.3516
itf04g17500	4	17127568	17131319	distant	2	4	24037196-24116639	5	24110775	6.41427
itf04g17510	4	17139276	17142060	distant	1	4	12311657-12954785	4	12311657	8.04757
itf04g17520	4	17158157	17158986	distant	1	3	19631051-19648707	6	19631051	7.10754
itf04g17520	4	17158157	17158986	local	2	4	15655113-23706929	22	15671143	8.69062
itf04g17690	4	17417496	17418527	distant	1	12	1127345-1377730	4	1211146	5.66783
itf04g18870	4	19307171	19309353	distant	1	4	14696474-16119056	9	15655188	6.56304
itf04g18870	4	19307171	19309353	distant	2	4	19610314-20882632	7	20179362	9.703
itf04g19000	4	19503534	19508579	distant	1	5	24215120-25054530	7	24215120	5.89146
itf04g19980	4	20880274	20885993	distant	1	4	9703495-10027138	4	9703495	5.81452
itf04g19980	4	20880274	20885993	distant	2	4	13886762-20181683	18	17326686	6.92214
itf04g19980	4	20880274	20885993	distant	3	11	16970014-16973589	4	16970014	6.30503
itf04g20080	4	21148788	21151526	distant	1	13	12748330-13050810	6	12770601	5.66314
itf04g20830	4	22163696	22173205	distant	1	5	4865877-8426347	14	7558866	10.272
itf04g20830	4	22163696	22173205	distant	2	5	11291891-12785563	13	11798854	10.4103
itf04g20830	4	22163696	22173205	distant	3	5	14849307-17925788	8	17385408	7.10532
itf04g20930	4	22260596	22265119	distant	1	5	7038770-8846657	11	8685150,8685151	5.99346
itf04g20930	4	22260596	22265119	distant	2	5	11291440-13931380	16	11364123	6.92984
itf04g21130	4	22531420	22535675	local	1	4	22564240-23944341	20	22587972	8.97222
itf04g21210	4	22612990	22615584	distant	1	3	14829297-16993689	5	15275026	6.83094
itf04g21340	4	22845717	22851325	distant	1	0	25282506-25284500	5	25284485	14.3558
itf04g21340	4	22845717	22851325	distant	2	10	5501834-15866653	102	10545547	13.9868
itf04g21340	4	22845717	22851325	distant	3	15	6302768-7197770	4	7176850	15.4155
itf04g21700	4	23367596	23373998	distant	1	3	13580050-14172557	4	13738732	5.86685
itf04g21810	4	23494879	23500516	local	1	4	23334257-23850195	8	23334802	8.84784
itf04g21810	4	23494879	23500516	distant	2	7	11848310-11849941	5	11848808	5.83868
itf04g22010	4	23746853	23749648	distant	1	0	18291557-18298054	4	18291557	6.3136
itf04g22010	4	23746853	23749648	local	2	4	22564472-24601189	12	23337250	7.70565
itf04g22190	4	23884003	23886500	local	1	4	23417624-24113773	9	23758534	6.80957
itf04g22190	4	23884003	23886500	distant	2	12	18777503-20751109	7	20338476	7.20284
itf04g22250	4	23962135	23964651	local	1	4	23780646-27781025	23	23933074,23933308,24094225,24117943,25219360,25234770,25237269,25342506	6.92027
itf04g22610	4	24399107	24402481	distant	1	0	18227466-18298054	4	18298054	6.07939
itf04g22610	4	24399107	24402481	local	2	4	24094898-25586010	38	25055788	8.41848
itf04g22650	4	24446024	24447399	local	1	4	24305031-24604048	8	24399518	6.57137
itf04g22720	4	24530374	24535500	distant	1	1	22518033-22872362	14	22562874	10.0312
itf04g22720	4	24530374	24535500	distant	2	4	14696778-17687385	11	15091537	7.31333
itf04g22720	4	24530374	24535500	local	3	4	22521912-27250129	96	24564649,24565051	14.8233
itf04g22740	4	24548537	24549124	distant	1	0	18291511-18292856	4	18292691	7.98242
itf04g22740	4	24548537	24549124	distant	2	1	22518033-22872362	11	22684018	10.0776
itf04g22740	4	24548537	24549124	distant	3	4	9287912-10989554	18	10114063	6.96297
itf04g22740	4	24548537	24549124	local	4	4	22521819-27352616	89	24564848	15.0416
itf04g22800	4	24611463	24614272	distant	1	12	5545839-5547948	4	5545860	6.43661
itf04g22860	4	24725059	24728748	distant	1	15	9786045-12880343	4	9786045	6.4
itf04g23110	4	25007678	25011506	local	1	4	24094493-25618086	7	25057470	6.95367
itf04g23130	4	25013064	25017225	local	1	4	25014214-26370953	6	25016439	9.26684
itf04g23140	4	25019941	25023103	distant	1	4	17356123-17536760	4	17536103	6.57767
itf04g23140	4	25019941	25023103	local	2	4	24986911-25283564	44	25230787	10.6376
itf04g23190	4	25041508	25043717	local	1	4	24345571-25396805	34	25057710	8.79281
itf04g23300	4	25119957	25125405	local	1	4	24104956-25406852	16	24104956	8.39483
itf04g23310	4	25166059	25175723	local	1	4	25166139-25219686	4	25219686	5.80404
itf04g23370	4	25221194	25226921	local	2	4	24020868-28968934	71	25568474,25675005,25676350,25677268,25727371,25727414,25729111,25729168,25729169,25729250,25765296	8.65388
itf04g23430	4	25256388	25259752	local	1	4	25009766-25283332	4	25283332	6.80155
itf04g23450	4	25276636	25280714	distant	1	8	2248577-2679780	7	2679754	8.00647
itf04g23480	4	25290335	25292386	distant	1	15	18282800-18831437	5	18831437	6.60064
itf04g23500	4	25308419	25312638	distant	1	4	26528141-28968879	54	28241596	11.9671
itf04g23530	4	25322540	25326669	local	1	4	23156705-29776079	65	25197957,25207184,25324260,25454642,25454726	12.6503
itf04g23530	4	25322540	25326669	distant	2	11	2530720-4146814	5	3929805	7.91269
itf04g23710	4	25431312	25433162	local	1	4	24191575-25490815	11	25457094	7.11326
itf04g23720	4	25435926	25440531	local	1	4	23156705-29212263	66	25197957,25207184,25324260,25454642,25454726	13.8821
itf04g23720	4	25435926	25440531	distant	2	8	3651145-5124238	5	5124238	6.64142
itf04g23720	4	25435926	25440531	distant	3	11	2530720-5931322	25	3929805	8.60036
itf04g23760	4	25456173	25468584	local	1	4	22873238-25321705	4	22873238	6.50399
itf04g23840	4	25517614	25525027	distant	1	15	2815277-3100344	7	2917547	7.10246
itf04g24100	4	25639203	25642747	distant	2	8	8445318-9350770	10	8846689	8.98642
itf04g24200	4	25709050	25715254	distant	1	4	26326199-26384200	4	26326199	7.08437
itf04g24220	4	25718564	25719441	local	1	4	25656004-25911478	17	25675708	8.38125
itf04g24250	4	25725952	25729477	distant	1	6	25066381-25071749	4	25071749	6.43375
itf04g24330	4	25799557	25808822	distant	1	12	20657465-22777663	5	20657465	7.23112
itf04g24350	4	25810116	25811990	distant	1	12	19642317-21074825	11	20657886	8.0373
itf04g24380	4	25846907	25853908	distant	1	1	18336023-19270704	11	19267799	7.14124
itf04g24380	4	25846907	25853908	distant	2	1	29291086-29293586	4	29293586	6.6647
itf04g24380	4	25846907	25853908	distant	3	12	18647533-22759006	26	20657886	11.7802
itf04g24420	4	25895981	25928519	local	1	4	23780290-25929801	16	25457173	8.46916
itf04g24440	4	25907682	25910261	distant	1	12	4468035-4582780	7	4472158	5.71433
itf04g24470	4	25918104	25921766	local	1	4	25114650-27193393	44	25747554	10.7006
itf04g24540	4	25965075	25966562	distant	2	1	29810925-30578252	6	29810925	6.46036
itf04g24540	4	25965075	25966562	distant	3	12	18726189-21074825	26	20657886	10.2485
itf04g24580	4	25987473	25992866	local	1	4	25965875-26026152	5	25989088	11.7872
itf04g24690	4	26059648	26063583	distant	1	5	2775525-3847149	6	2878590	6.62348
itf04g24730	4	26089968	26094285	local	1	4	25896143-26444935	8	25896143	7.49642
itf04g25500	4	26410708	26414563	distant	1	4	4712817-5465381	5	4712817	5.62504
itf04g25710	4	26557599	26568622	distant	1	9	9373691-9422992	4	9422992	6.13058
itf04g25770	4	26637947	26639199	distant	1	6	20295637-23391500	101	22471416	16.4672
itf04g25790	4	26653058	26656559	local	1	4	26384708-28062007	5	26385061	6.13642
itf04g26270	4	27029007	27039373	local	1	4	3667768-27732515	5	27034657	6.55229
itf04g26290	4	27047367	27052489	distant	1	1	25231509-27521359	10	26055393	6.7034
itf04g26470	4	27120812	27122099	local	1	4	27095628-27269456	4	27237302	6.28459
itf04g26480	4	27129924	27132809	local	1	4	24912331-27836156	96	27190680	13.2722
itf04g26490	4	27134442	27136398	local	1	4	24807246-27813039	123	27250239	13.969
itf04g26610	4	27232904	27235938	distant	1	9	19250367-19399357	4	19250673	6.58234
itf04g26620	4	27235525	27240644	local	1	4	27121796-27896514	4	27208116	6.54651
itf04g26620	4	27235525	27240644	distant	2	13	1006146-2176334	12	2176334	5.89424
itf04g26670	4	27264569	27269719	local	1	4	26121930-28271765	20	26323464	7.42491
itf04g27160	4	27632311	27635832	local	1	4	27638246-27768858	6	27728193	6.12078
itf04g27230	4	27681989	27683928	distant	2	12	22989932-23941535	16	22989932	6.19189
itf04g27570	4	27876787	27880058	local	1	4	27463693-28175117	8	28175117	7.33746
itf04g27590	4	27883780	27884686	local	1	4	24776745-28789656	51	27903072	10.9027
itf04g27640	4	27902641	27906061	local	1	4	27212173-27968717	5	27903592	7.23727
itf04g27660	4	27914712	27918924	distant	1	10	23393692-24255021	4	23393692	6.78935
itf04g27700	4	27935915	27948057	distant	1	2	11118793-11322764	5	11297538	6.05852
itf04g27920	4	28095637	28098115	distant	1	4	26906155-27733764	7	27114323	7.13974
itf04g27920	4	28095637	28098115	distant	2	12	18628346-22265067	27	20657886	12.136
itf04g27920	4	28095637	28098115	distant	3	13	20232565-22789764	33	21474902,21475273,21476510	8.15399
itf04g27930	4	28098510	28099285	local	1	4	27872655-28541642	19	28097981	11.5376
itf04g28020	4	28112041	28127409	local	1	4	26906359-28355681	8	27788343	7.12261
itf04g28050	4	28157454	28159602	local	1	4	28095834-28759145	30	28241596	8.26001
itf04g28130	4	28231975	28234831	local	1	4	24592729-30864922	45	28147664,28173215,28174567,28174831,28175041,28539882	8.99231
itf04g28140	4	28238607	28241810	local	1	4	28241460-29039138	4	28241460,28241590	9.54702
itf04g28180	4	28258979	28269427	local	1	4	27121709-28453358	15	28350649	8.54804
itf04g28190	4	28270035	28272337	local	2	4	26905729-30025137	22	28084778	7.34107
itf04g28370	4	28362611	28369636	local	1	4	27754817-29628767	49	28316215	8.79341
itf04g28430	4	28395316	28416526	distant	1	15	26993-930333	21	468055	6.70199
itf04g28610	4	28514322	28522843	local	1	4	28147113-28815467	11	28316215	8.21381
itf04g28630	4	28539732	28542408	local	1	4	28097978-30023920	7	29281082	6.59066
itf04g28720	4	28607010	28608952	local	1	4	28484105-28604062	5	28604062	9.39558
itf04g28800	4	28651146	28654732	local	1	4	27879194-29182819	30	28480331	9.22307
itf04g29030	4	28802955	28803978	local	1	4	28812032-29799373	7	29613969	6.95529
itf04g29190	4	28880174	28884225	local	1	4	26974346-29450370	21	28895439	7.30391
itf04g29340	4	28951209	28958197	distant	1	12	23601670-23631935	4	23601670	6.42625
itf04g29350	4	28959578	28961479	distant	1	14	2371948-2718912	4	2371948,2373958,2445077,2718912	6.39226
itf04g29360	4	28962302	28963939	distant	1	10	19403759-22617755	9	21637285	5.9213
itf04g29440	4	29018739	29021636	local	1	4	28803892-29018889	7	28808463	6.33396
itf04g29490	4	29048328	29051627	local	1	4	27981121-29159221	14	28170545	6.8887
itf04g29580	4	29114065	29117030	local	1	4	28264248-29159221	10	29159221	8.44806
itf04g29640	4	29142935	29148025	local	1	4	27728174-30841572	58	29089043	8.9409
itf04g29710	4	29188382	29192089	local	1	4	28354919-29846575	60	29011858	11.6463
itf04g30000	4	29344042	29348347	local	1	4	28453293-29889048	52	28854110	9.79629
itf04g30230	4	29506538	29508817	distant	1	5	25321957-25610862	4	25321957	6.07331
itf04g30630	4	29781024	29786313	local	1	4	29775091-29890591	15	29811790	10.2726
itf04g30820	4	29891353	29891980	distant	1	11	3629392-3836645	4	3835361	6.14675
itf04g31040	4	30044490	30045982	local	1	4	29881896-30145255	4	30145255	6.25999
itf04g31080	4	30070074	30072157	local	1	4	30067926-30074423	4	30067926	7.86245
itf04g31110	4	30079370	30080462	local	1	4	29713022-31657705	22	30244580	11.3528
itf04g31280	4	30208033	30211500	local	1	4	29212195-30944987	11	30068079	8.93965
itf04g31290	4	30216196	30219409	distant	1	4	30749516-31352254	4	31163585,31352254	5.58641
itf04g31330	4	30242647	30246207	local	1	4	30181272-30573517	8	30247058	6.91645
itf04g31490	4	30406252	30410224	local	1	4	28866172-30791596	20	30543269	8.13403
itf04g31570	4	30501384	30503800	distant	1	3	3300333-3305427	4	3305194,3305427	5.78459
itf04g31570	4	30501384	30503800	distant	2	15	3044101-5003385	5	3044101	5.93296
itf04g31670	4	30572462	30580060	local	1	4	29711684-30826325	30	30547792	8.86756
itf04g31670	4	30572462	30580060	distant	2	9	22490925-23203666	6	22560882	7.65612
itf04g31760	4	30646282	30651822	local	1	4	30647637-30661795	8	30661795	8.1465
itf04g31930	4	30747582	30749840	local	1	4	29790400-32378401	23	31005138	9.16298
itf04g31940	4	30754303	30756578	local	1	4	30246729-30756565	6	30246729	6.82845
itf04g31950	4	30764196	30767080	local	1	4	30356553-31444657	4	30356553	6.67938
itf04g31960	4	30768727	30774821	local	1	4	30201064-30756500	6	30756500	8.56748
itf04g31980	4	30776404	30779768	local	1	4	30068141-31326861	13	30945587	7.70271
itf04g32150	4	30857796	30859597	local	1	4	30533024-31325115	8	30880692	6.56295
itf04g32160	4	30861565	30865230	distant	1	11	799354-868000	4	868000	6.08182
itf04g32260	4	30906645	30911213	local	1	4	30934476-30936850	4	30936119	6.54243
itf04g32390	4	31043765	31050498	local	1	4	28686059-31981866	7	29888040	7.43961
itf04g32470	4	31120442	31122426	local	1	4	28644171-32007338	25	28644410	7.58621
itf04g32520	4	31160195	31177733	distant	1	6	19369774-21384032	4	19369774	7.15272
itf04g32700	4	31286447	31293126	local	1	4	31290409-31356119	5	31290409	7.05784
itf04g32720	4	31298992	31300242	local	1	4	29468980-32424019	26	31596527	7.65862
itf04g32730	4	31303229	31306259	distant	1	9	9917620-11056956	10	10890250	7.61721
itf04g32820	4	31358310	31360769	local	1	4	29073718-31522445	28	31378105	6.86953
itf04g32840	4	31362353	31367004	local	1	4	30840230-31426999	24	31368568	7.20594
itf04g32870	4	31379184	31381757	distant	1	2	6515849-7466986	4	7449659	7.76396
itf04g32870	4	31379184	31381757	distant	2	7	9362993-10303989	4	10303989	5.83914
itf04g32870	4	31379184	31381757	distant	4	13	22102019-22875142	5	22875142	7.87761
itf04g32870	4	31379184	31381757	distant	5	14	15912554-16837248	5	16837248	6.25279
itf04g33090	4	31438434	31512669	distant	1	4	7213689-7863964	5	7213689,7859768,7862830	5.57041
itf04g32980	4	31443826	31449518	local	1	4	31328006-31569069	35	31445489	9.43922
itf04g33080	4	31498195	31505624	local	1	4	29473667-32007338	8	31350681	6.26876
itf04g33120	4	31519306	31526503	distant	1	10	20698206-20757292	4	20699801	7.25935
itf04g33130	4	31527898	31533331	local	1	4	31392058-31552895	6	31397770	6.39521
itf04g33140	4	31533816	31534638	distant	1	14	7343257-7604623	15	7596534	8.0947
itf04g33420	4	31706324	31717125	local	1	4	31610733-32272960	12	31725086	8.42195
itf04g33450	4	31728142	31731074	local	1	4	31475924-31777563	17	31657573,31657597	11.8484
itf04g33570	4	31814825	31820884	local	1	4	31586703-32037500	6	31657627	8.62374
itf04g33640	4	31869010	31871832	local	1	4	31919731-32491170	11	32234060	7.16093
itf04g33700	4	31896903	31897688	distant	1	6	18178320-19331133	17	19331045,19331046	7.48967
itf04g33710	4	31909910	31913521	local	1	4	30881221-32484835	59	32008461	8.27436
itf04g33780	4	31961750	31967547	local	1	4	31767056-32484940	14	32484940	6.66184
itf04g33800	4	31969240	31973329	local	1	4	30380888-32003426	4	30380888	6.19488
itf04g33820	4	31985001	31985924	local	1	4	31753300-32306193	23	31962197	12.9709
itf04g33840	4	31991893	31995175	local	1	4	31981152-32234060	4	31998366	7.63496
itf04g33900	4	32031437	32034919	local	1	4	30550551-32057686	6	31253728	7.13131
itf04g33940	4	32064874	32066380	local	1	4	31150305-32455501	35	32065538	10.4325
itf04g33970	4	32093415	32097846	local	1	4	32042679-32359039	4	32042679	5.6263
itf04g33990	4	32117276	32120224	local	1	4	31399288-32440703	11	31449200	6.7836
itf04g34010	4	32125099	32128506	local	1	4	32030302-32387669	6	32373464	8.45851
itf04g34080	4	32156290	32158608	local	1	4	30023976-32424019	48	32398902	10.168
itf04g34130	4	32179298	32182498	local	1	4	31975636-32483963	12	32025768	7.49653
itf04g34190	4	32221774	32225123	distant	1	15	5829219-5881877	6	5831030	6.38878
itf04g34280	4	32230891	32282646	local	1	4	31964321-32440878	11	32215628	9.63746
itf04g34230	4	32241344	32243965	local	1	4	31711123-32491170	19	32037274	10.2117
itf04g34380	4	32378655	32384246	distant	1	8	14911406-16556714	4	16556714	6.21196
itf04g34470	4	32440420	32441236	local	1	4	30502441-32426293	22	32348136	8.86471
itf05g00320	5	385433	388569	local	1	5	325873-2360610	39	1081466	18.5848
itf05g00460	5	480538	483190	distant	1	9	10968104-14781812	5	14781812	5.6957
itf05g00460	5	480538	483190	distant	2	9	16814213-17661707	5	17012583	5.9891
itf05g00490	5	496443	498398	local	1	5	586910-2065241	41	1107784	13.0359
itf05g00740	5	632030	634955	local	1	5	672558-1265546	13	1265545,1265546	8.30799
itf05g01200	5	979475	982065	local	1	5	701425-1084730	4	714686	6.22915
itf05g01260	5	1030531	1032222	local	1	5	1000880-1048519	10	1048519	7.52198
itf05g01280	5	1044557	1048617	local	1	5	553377-1524112	8	1415385	8.14145
itf05g01390	5	1064410	1108067	distant	1	1	30997639-31004051	9	30997864	6.77685
itf05g01390	5	1064410	1108067	local	2	5	1009443-1474257	15	1107784	7.28396
itf05g01460	5	1193181	1195413	local	1	5	641184-1590622	25	1107784	10.7534
itf05g01470	5	1204588	1205737	local	1	5	641184-1588698	20	1107784	11.4755
itf05g01610	5	1342094	1346709	local	1	5	641184-2794152	67	1347250	19.8996
itf05g01620	5	1346673	1351606	local	1	5	641184-2057240	28	1009443	9.82753
itf05g02240	5	1705651	1706693	distant	1	15	3575931-5617985	15	3575931	7.45986
itf05g02430	5	1843635	1845646	distant	1	10	6045333-15795180	32	10545736	9.82714
itf05g02530	5	1976046	1976630	local	1	5	1516792-2065112	7	1971450	12.4994
itf05g02540	5	1976648	1979592	local	1	5	1342155-2320075	25	2065241	7.84448
itf05g02770	5	2202477	2202890	local	1	5	2195448-2237610	4	2195448	6.18076
itf05g02780	5	2207564	2211704	local	2	5	2064755-3754293	4	2064755	6.2259
itf05g02800	5	2224693	2227747	distant	1	14	137204-3327811	17	3065965	6.40594
itf05g02900	5	2302403	2305475	local	1	5	550525-2305156	12	2260790	9.6996
itf05g03000	5	2375672	2378755	local	1	5	2063969-2277726	6	2101632	7.50052
itf05g03000	5	2375672	2378755	distant	2	15	20015538-21446476	7	20641626	7.46633
itf05g03070	5	2449380	2452183	distant	1	12	23675973-24099341	15	23818035	6.49421
itf05g03190	5	2528820	2530812	distant	1	5	2952935-3986285	9	3840823	7.75825
itf05g03370	5	2730172	2731292	distant	1	6	21459325-21845051	5	21806870	6.58749
itf05g03450	5	2791231	2796740	local	1	5	549615-2848470	4	2792274	6.54746
itf05g03490	5	2827257	2834160	local	1	5	2474504-4106554	39	2827648,2829748,2844549	19.5006
itf05g03560	5	2933532	2935762	local	1	5	2065211-4028054	7	4028054	6.68243
itf05g03660	5	3133156	3136698	distant	2	12	16136540-16785511	5	16191336	8.13393
itf05g04040	5	3741771	3746613	distant	1	5	2454982-2965873	5	2878370	7.22162
itf05g04230	5	3951320	3952926	distant	1	5	1990138-2748499	10	2626258	8.70891
itf05g04300	5	4007166	4010557	local	1	5	2550414-4002758	10	4002758	8.1973
itf05g04320	5	4019118	4019837	distant	1	5	12108670-13515638	8	12164046,13093946	6.2558
itf05g04870	5	4565951	4567156	local	1	5	4101907-6354349	21	4101907,4102464,4102593,4102737,4102797,4107471,4107585	17.5716
itf05g04930	5	4609243	4612211	distant	1	12	18628346-21110202	36	20657886	15.3398
itf05g04980	5	4683019	4685792	local	1	5	4869926-5055990	13	5027706	7.68624
itf05g05020	5	4709500	4728962	local	1	5	1425102-8426347	47	5055963	14.4457
itf05g05020	5	4709500	4728962	distant	2	5	11291891-17925788	21	11798854	11.1752
itf05g05060	5	4757900	4759625	local	1	5	4664151-11423415	13	8363589	8.55172
itf05g05130	5	4798831	4803653	local	1	5	4023685-7911633	43	4728590	11.3715
itf05g05160	5	4822148	4827152	local	2	5	4023685-13760709	61	4661233	13.8261
itf05g05520	5	5166003	5170993	local	1	5	4033206-5314084	10	5024939	6.98921
itf05g05550	5	5183401	5471496	local	1	5	4644927-5649916	22	5169283	9.83829
itf05g05590	5	5270382	5276130	local	1	5	4661353-6048956	14	6048956	7.96984
itf05g05710	5	5452360	5456396	local	1	5	2758662-9842537	65	5474713,5479224	17.8153
itf05g05770	5	5478795	5482616	distant	1	14	3023960-5385136	4	3897551	7.23696
itf05g05810	5	5500429	5504246	distant	1	7	573869-1146231	21	1053029	7.35617
itf05g06010	5	5703783	5708931	distant	1	10	5977033-7943956	4	7933635	5.69914
itf05g06080	5	5776321	5778653	local	1	5	5848700-7557787	5	6354349	6.7433
itf05g06080	5	5776321	5778653	distant	2	5	11167516-14433522	10	12681466	6.92859
itf05g06470	5	6213480	6222268	distant	1	3	15988134-16369368	4	16369368	6.10879
itf05g06500	5	6287326	6294369	local	1	5	6149510-11798811	27	6343264	10.2686
itf05g06500	5	6287326	6294369	distant	2	5	14794439-16831856	7	16831856	8.70373
itf05g06660	5	6557612	6561636	local	1	5	6166345-7440864	8	6167903	8.75823
itf05g06670	5	6573837	6579257	distant	1	0	3650798-4394715	4	4365455	10.1011
itf05g06670	5	6573837	6579257	distant	2	0	8425856-8426389	4	8426266	10.1011
itf05g06670	5	6573837	6579257	local	3	5	6167512-8685397	13	6167747,6355842	10.1011
itf05g06670	5	6573837	6579257	distant	4	5	11370574-19752169	79	12135287,12656338	10.1011
itf05g06670	5	6573837	6579257	distant	5	12	7260969-7267070	6	7261134,7264968	10.1011
itf05g07470	5	7876669	7879802	distant	1	7	21526953-21882006	4	21527001	6.20569
itf05g07480	5	7905553	7912520	local	1	5	7532471-8008365	18	7907303	16.0247
itf05g07480	5	7905553	7912520	distant	2	5	11417521-14291967	8	11417521	13.3328
itf05g07700	5	8192298	8196824	local	1	5	7037344-14291967	44	8847187	14.2104
itf05g07700	5	8192298	8196824	distant	2	15	9141285-10899727	7	9425524	13.5149
itf05g07720	5	8213170	8221991	local	1	5	7045776-11420882	17	7775479	8.3651
itf05g07970	5	8570124	8572289	distant	1	5	14778782-16792695	6	14778782,16361411	5.85537
itf05g08040	5	8684201	8685712	distant	1	5	11423510-12321913	7	12201583	6.86399
itf05g08050	5	8690599	8697126	local	1	5	7041160-8690980	4	8690980	6.23281
itf05g08050	5	8690599	8697126	distant	2	5	11293763-14350174	14	12722934	6.82993
itf05g08280	5	9152858	9156538	local	1	5	6166257-11463850	28	8300138	6.78005
itf05g08410	5	9449735	9451177	distant	2	4	7005337-21225928	42	20181642	10.14
itf05g08500	5	9595985	9596617	distant	1	5	1014041-2565915	5	1976743	13.3837
itf05g08740	5	9872864	9875126	distant	1	12	13203403-15243907	9	13517264	6.51971
itf05g08780	5	9956469	9957880	local	1	5	4644927-16306210	91	11420882	20.5756
itf05g08780	5	9956469	9957880	distant	2	12	7260194-7265337	4	7260474	10.9014
itf05g08780	5	9956469	9957880	distant	3	15	9141452-10899900	5	9141945	16.6051
itf05g08880	5	10063736	10064791	distant	1	3	12150640-12782074	12	12321813	9.72809
itf05g09290	5	10629245	10638993	distant	3	5	11291585-11423410	4	11419948	5.93889
itf05g09470	5	11020347	11026041	distant	1	7	2294288-3249183	72	2778615,2781014	8.42882
itf05g09470	5	11020347	11026041	distant	2	10	4886822-11335550	36	8043264	7.62698
itf05g09630	5	11286220	11294563	distant	1	5	5754799-8015044	10	6149510	7.81554
itf05g09720	5	11417349	11423841	distant	1	5	7771694-8425535	6	8104871	7.23411
itf05g09720	5	11417349	11423841	local	2	5	11165735-12280585	19	12280561	7.10415
itf05g09920	5	11607513	11607938	distant	1	4	22172751-22260722	6	22214065	6.0482
itf05g09920	5	11607513	11607938	local	2	5	8142605-11368374	4	9844674	7.15325
itf05g10100	5	11827709	11828862	local	1	5	11790796-12582492	5	11832618	8.98602
itf05g10110	5	11828891	11832671	distant	1	5	7037410-8697478	4	7046489	6.39266
itf05g10110	5	11828891	11832671	local	2	5	10207456-12784468	10	11372406	6.43135
itf05g10200	5	11939842	11940582	distant	2	10	6088098-8042903	10	6286871	8.46084
itf05g10200	5	11939842	11940582	distant	3	10	14978417-17853568	5	16584823	6.76516
itf05g10220	5	11990864	11994083	distant	1	9	5950699-6555212	16	6226453	6.7997
itf05g10260	5	12056221	12062550	distant	1	10	1085691-2313305	10	1085691	6.18847
itf05g10310	5	12138291	12141232	distant	1	8	11522260-11565349	7	11561374	6.3832
itf05g10370	5	12214287	12228767	distant	1	3	852796-854125	4	853005	5.61427
itf05g10400	5	12279096	12282219	distant	1	5	12600288-16303010	9	12600335	7.66394
itf05g10940	5	13043159	13049666	distant	1	5	13727124-15754614	6	13727285	6.74537
itf05g10950	5	13055710	13057625	local	1	5	13043279-13849365	5	13716750	6.21942
itf05g11260	5	13543805	13547626	local	1	5	12097157-13769638	10	13088052	8.32444
itf05g11310	5	13598390	13600994	distant	2	5	6368161-8846657	20	8685150,8685151	9.04617
itf05g11310	5	13598390	13600994	local	3	5	11290632-15850305	61	15812591	11.469
itf05g11380	5	13715492	13717191	local	1	5	12108732-17184100	24	12163916	7.53469
itf05g11510	5	13962290	13963767	local	1	5	11789119-13932347	9	11789119	6.92324
itf05g11520	5	13983435	13983991	local	1	5	11789119-13932347	7	13932347	6.40364
itf05g11540	5	14026782	14034707	local	1	5	12135511-14913133	5	14356366	7.78985
itf05g11780	5	14473476	14482320	local	1	5	6354011-15813936	28	12681358	8.43279
itf05g11800	5	14499847	14509649	distant	1	5	4664151-5054909	4	4664151,4713922,4715191	5.50044
itf05g11880	5	14684872	14689782	distant	1	5	5233045-6050713	5	5816429,5912404,5912418	6.37064
itf05g11880	5	14684872	14689782	local	2	5	14689675-17436414	11	16245223	10.7234
itf05g12100	5	14949528	14952423	distant	1	5	4023685-5528360	24	5055684	7.94448
itf05g12550	5	15513383	15517298	distant	1	5	5229282-5912418	7	5816429,5912404,5912418	7.16379
itf05g12550	5	15513383	15517298	local	2	5	15751658-16274543	5	16245223	7.84429
itf05g12680	5	15648865	15649878	distant	1	1	1404435-1674555	5	1628862	6.43516
itf05g12780	5	15793967	15795521	local	1	5	15027200-16827966	16	15754662	9.90321
itf05g12800	5	15810948	15821882	local	1	5	13744894-18250890	40	15811124,15812512,15821700,15852230,15852245	16.6893
itf05g13070	5	16096812	16098452	local	1	5	15071781-18802978	27	16612506	7.97759
itf05g13360	5	16462334	16484637	local	1	5	11153297-17517651	39	16614725	15.0583
itf05g13460	5	16607452	16609096	local	1	5	13716690-16626665	4	15027111	6.63266
itf05g13480	5	16617549	16618088	distant	1	9	4902898-7031639	8	5025260	6.22306
itf05g13540	5	16676565	16677037	distant	1	13	20527237-21209313	5	20574631	7.76577
itf05g13560	5	16688742	16696618	distant	1	5	2952486-6525287	13	6525287	9.04214
itf05g13560	5	16688742	16696618	local	2	5	12118264-18096558	36	17644658	13.5941
itf05g13590	5	16717511	16721708	local	1	5	16604726-17255161	10	17184033	7.95521
itf05g13900	5	17067669	17070775	local	1	5	12654014-18560171	23	16310979	10.5207
itf05g14020	5	17203432	17204378	distant	1	4	28756039-30763799	5	28756039	6.94374
itf05g14020	5	17203432	17204378	distant	2	5	13839395-14030678	4	14027133,14027170,14030678	5.68043
itf05g14020	5	17203432	17204378	local	3	5	16604409-17388534	15	17249477,17255900,17388534	7.9253
itf05g14160	5	17360510	17365486	local	1	5	15909575-17460362	13	17269806	7.36577
itf05g14290	5	17510798	17512957	local	1	5	15610646-19462194	7	17920417	6.15067
itf05g14380	5	17621033	17623692	distant	1	5	16303091-17255161	6	16791900	6.84035
itf05g14410	5	17649509	17656460	distant	1	5	6167512-6355842	4	6167512	6.44628
itf05g14410	5	17649509	17656460	distant	2	5	12135287-12682962	5	12155729	6.65965
itf05g14410	5	17649509	17656460	local	3	5	14779423-20143592	75	19571873	9.77918
itf05g14770	5	18039836	18041308	distant	1	5	12135559-13093664	6	13093664	5.91586
itf05g14850	5	18085349	18086262	local	1	5	16245523-18614741	28	18056257	10.9546
itf05g14910	5	18125629	18126491	local	1	5	16475921-18514250	26	17368087	8.81185
itf05g15070	5	18230925	18234638	local	1	5	16614260-18514250	20	18252551	8.80516
itf05g15090	5	18242550	18245728	local	1	5	18253770-18995216	4	18766416	6.04005
itf05g15220	5	18333159	18335952	local	2	5	14909834-19691786	53	17920417	15.0628
itf05g15290	5	18449558	18452732	local	1	5	17367635-18526203	9	18525494	8.82943
itf05g15530	5	18638229	18640355	distant	1	12	18726033-19531283	37	18767830	8.14517
itf05g15540	5	18644340	18645386	local	1	5	18613628-19691210	4	18613628	6.53993
itf05g15610	5	18689586	18690680	local	1	5	18562302-19177828	12	18766544	7.15724
itf05g15710	5	18758504	18762984	local	1	5	17184068-19822528	29	18447792	9.2847
itf05g16400	5	19239121	19241892	local	1	5	19062854-20856343	6	19064497	5.81626
itf05g16420	5	19244863	19248060	local	1	5	16352971-19752169	41	19571957	9.55175
itf05g16460	5	19280987	19288767	local	1	5	18725957-19132391	7	19085726	6.63638
itf05g16570	5	19349431	19352852	distant	1	0	22122823-22141722	4	22141722	10.3154
itf05g16570	5	19349431	19352852	local	2	5	19515508-20274559	12	19684598	7.22881
itf05g16580	5	19353068	19356881	local	1	5	18522091-19659812	31	19518496	12.1681
itf05g16620	5	19396555	19401359	distant	1	12	20956420-21479460	6	20956420	6.94929
itf05g16680	5	19431458	19434578	distant	1	4	133173-997064	6	449941	6.32289
itf05g16710	5	19444989	19447377	local	1	5	19401323-19712805	22	19455014	11.5776
itf05g16760	5	19483748	19488139	distant	1	5	17517801-19205049	53	19176607	23.1811
itf05g16960	5	19602078	19604853	local	1	5	19455027-19753944	27	19602485,19604280,19604490,19604616,19604691	13.3904
itf05g17010	5	19617529	19619093	local	1	5	18520395-20355404	5	18813906	7.28558
itf05g17080	5	19666567	19673482	local	1	5	19505163-19703962	24	19658508	8.28814
itf05g17260	5	19804215	19823969	local	1	5	17207187-20374825	19	19822528	8.43917
itf05g17290	5	19831615	19832946	local	1	5	19512957-20174052	7	20139348,20139427	6.16603
itf05g17310	5	19837636	19841284	distant	2	1	21821353-21856827	4	21848533	5.89223
itf05g17310	5	19837636	19841284	local	3	5	18729961-20508473	71	19702248,19703172,19793349,19793370	17.2386
itf05g17790	5	20158374	20162709	local	1	5	19581296-21783221	26	20135181	12.5773
itf05g17840	5	20197221	20204591	local	1	5	20135221-20251311	8	20174022	8.7202
itf05g18110	5	20372798	20377312	local	1	5	20018239-20373767	11	20352745	7.68866
itf05g18180	5	20428171	20432776	distant	1	14	7926709-9202632	13	9057801	8.54335
itf05g18180	5	20428171	20432776	distant	2	14	11893006-14413947	4	14413947	6.34263
itf05g18190	5	20448195	20452937	local	1	5	20173838-20462937	8	20449679	14.048
itf05g18260	5	20499058	20500434	distant	1	4	31628151-32291877	5	32291877	6.92239
itf05g18290	5	20558043	20560177	local	1	5	20464577-20757926	5	20464577	6.69748
itf05g18300	5	20564907	20569039	local	1	5	19207424-24583691	18	20866419	7.26345
itf05g18300	5	20564907	20569039	distant	2	6	21805313-22463051	4	22463051	6.3331
itf05g18320	5	20574833	20577260	local	1	5	20752645-23750615	10	21759283	8.588
itf05g18350	5	20588649	20590364	local	1	5	20602929-20615574	4	20602929	8.57308
itf05g18370	5	20598676	20599326	distant	1	8	12873918-13808740	5	13808714	6.93814
itf05g18370	5	20598676	20599326	distant	2	8	17876694-18827409	7	18807454	6.27222
itf05g18370	5	20598676	20599326	distant	3	10	20692871-20935555	7	20935555	6.29957
itf05g18380	5	20602335	20602996	local	1	5	20470476-20867693	26	20800266	9.90855
itf05g18390	5	20604314	20607481	local	1	5	20578060-21002349	11	20886152	7.55445
itf05g18440	5	20633144	20635477	distant	1	8	17524292-17528536	4	17528536	7.38583
itf05g18670	5	20798494	20802894	local	1	5	20798956-21000069	6	20886152	7.7259
itf05g18740	5	20866992	20868872	local	1	5	19252246-21383355	46	21233895	14.8155
itf05g18770	5	20878912	20883376	distant	1	9	6057628-7241779	4	7241779	5.83662
itf05g18960	5	20967441	20968673	local	1	5	20886239-21053250	6	20998774	7.52649
itf05g18980	5	20980239	20982640	local	1	5	20559984-21719753	10	21112782	6.58225
itf05g19000	5	20990307	20995135	distant	1	8	65834-1195730	56	443882	13.5302
itf05g19020	5	21004105	21007245	distant	2	12	922898-1126992	5	1126992	5.83895
itf05g19130	5	21070615	21071464	local	1	5	21057129-21116721	7	21057129	6.95809
itf05g19230	5	21120060	21122097	distant	1	6	1007496-5490812	29	1249653	13.5412
itf05g19230	5	21120060	21122097	distant	3	6	13996293-15161499	17	14567579	10.6565
itf05g19610	5	21364533	21365721	local	1	5	21233896-21402472	16	21394491	8.16612
itf05g19690	5	21402093	21405501	local	1	5	21032203-21651997	6	21034050	7.33439
itf05g19900	5	21495209	21498472	distant	1	11	1774065-2078687	30	1813248,1813602	11.1948
itf05g19970	5	21524683	21527921	distant	1	5	15024218-17374611	4	17374611	8.60305
itf05g19990	5	21540763	21543622	distant	1	0	48259218-48262500	8	48259244	7.20252
itf05g19990	5	21540763	21543622	local	2	5	21580769-21843187	9	21843187	7.04696
itf05g20060	5	21587041	21590323	distant	1	4	25056358-25232835	4	25056358	7.40121
itf05g20160	5	21653475	21654234	local	1	5	20866419-21652714	7	21652371	8.37972
itf05g20320	5	21747029	21752432	distant	1	11	6536664-8393284	9	8339989	7.02578
itf05g20500	5	21860504	21871739	local	1	5	21861033-21871330	4	21863084	6.31274
itf05g20570	5	21907489	21908242	distant	1	5	16307511-17882822	16	17259417	10.5258
itf05g20610	5	21918611	21920335	local	1	5	21695116-22794189	5	21695209	6.65411
itf05g20740	5	21968018	21968915	local	1	5	20868228-22091635	24	21692888	10.4569
itf05g20830	5	21999581	22000479	distant	1	1	29512863-31040355	9	31038077	7.29896
itf05g20840	5	22003306	22004233	distant	1	1	30585184-31040355	4	30585184	6.27422
itf05g20870	5	22022910	22023996	distant	1	14	1662914-2135350	4	1816832	5.79397
itf05g20920	5	22059225	22060757	local	1	5	20998665-22949240	56	22462443	10.6029
itf05g21150	5	22204971	22208318	local	1	5	22081847-22762094	21	22644973	7.87688
itf05g21280	5	22295666	22298026	local	1	5	21693743-22084958	6	21840087	6.78461
itf05g21340	5	22342329	22344551	local	1	5	22342471-22593094	6	22591697	6.83166
itf05g21460	5	22400043	22404032	local	1	5	22217418-23808626	5	23808626	6.37203
itf05g21500	5	22426784	22433434	local	1	5	21796358-23016251	38	22697893	11.8242
itf05g21790	5	22625760	22628136	local	1	5	22342934-22774046	4	22518338,22519091	8.06079
itf05g21940	5	22713579	22716789	local	1	5	22409995-23016805	41	22770940	15.507
itf05g21990	5	22747288	22749308	local	1	5	22560109-22800508	15	22777159	12.6359
itf05g22010	5	22753840	22756949	distant	2	13	21419616-22397878	20	22397878	6.41774
itf05g22100	5	22817905	22819103	local	1	5	22519152-22952434	6	22866868	6.73407
itf05g22140	5	22867215	22870952	distant	1	2	9371283-9925040	5	9377525	5.63647
itf05g22210	5	22918922	22921240	local	1	5	22643701-23750745	25	23592820	6.95064
itf05g22480	5	23038034	23041220	local	1	5	22342796-23311241	32	23016685	9.90999
itf05g22610	5	23093327	23095418	local	1	5	22738480-22986919	8	22861153	7.10146
itf05g22720	5	23168828	23170546	distant	1	14	1359584-1819537	5	1819537	6.04645
itf05g22840	5	23253813	23259202	local	1	5	22409644-24673257	38	23806722	13.6813
itf05g22840	5	23253813	23259202	distant	2	7	36134-1780623	20	761005	6.4677
itf05g22860	5	23266595	23271855	local	1	5	23165432-24159451	18	23165432	9.23242
itf05g22870	5	23271874	23275415	local	1	5	20867868-24189840	71	23272120	13.3029
itf05g23000	5	23360796	23367196	local	1	5	21369894-23539897	5	21369894	6.27886
itf05g23300	5	23571382	23573381	local	1	5	23451993-23592361	14	23575875	10.7788
itf05g23340	5	23591499	23596888	local	1	5	22468141-23529277	4	23460859	7.47182
itf05g23480	5	23656408	23658321	local	1	5	23451300-25062010	9	23702017	6.64559
itf05g23560	5	23685982	23689603	distant	1	10	21425803-21429032	6	21425813	6.07397
itf05g23600	5	23708862	23712831	distant	1	7	18478571-18774572	8	18497224	6.50776
itf05g23720	5	23801268	23807278	local	2	5	22577901-25701663	44	23786709	10.039
itf05g23760	5	23820561	23821965	local	1	5	23702747-24194310	36	23810350	10.5586
itf05g23920	5	23902471	23904056	local	1	5	23751924-24156428	30	24076226	8.60262
itf05g24070	5	24031458	24037349	distant	1	13	21296822-22403703	18	21713732	6.76951
itf05g24080	5	24038107	24045834	distant	1	1	29591765-30950443	4	29598109	5.93079
itf05g24080	5	24038107	24045834	distant	2	2	2595487-2597188	8	2595647	6.95113
itf05g24080	5	24038107	24045834	local	3	5	23416936-25028250	16	23803745	6.68958
itf05g24110	5	24063397	24065154	local	1	5	24064880-24190130	6	24174051	6.02852
itf05g24120	5	24066893	24075955	local	1	5	23416936-25698185	65	24740201	15.6372
itf05g24150	5	24084644	24084958	distant	1	2	11207508-12019752	7	11884726	6.35513
itf05g24260	5	24153576	24157112	local	1	5	24045359-25628994	17	24569752	9.49918
itf05g24280	5	24163423	24164538	local	1	5	24084467-24569752	7	24141616	10.5679
itf05g24330	5	24182443	24184594	local	1	5	24149685-24187761	5	24179326	6.688
itf05g24350	5	24200952	24203001	local	1	5	23587897-24214595	12	24045429	6.58409
itf05g24470	5	24253411	24257400	local	1	5	24188083-24847949	20	24252582,24252584	14.3696
itf05g24520	5	24273578	24279404	distant	1	1	20164089-20182279	4	20182002	5.91712
itf05g24680	5	24354328	24356682	local	1	5	22492236-25119017	38	24361737	12.0138
itf05g25000	5	24511596	24514094	local	1	5	24397155-24563093	8	24513884	7.83835
itf05g25030	5	24518176	24520230	local	1	5	24084168-25462567	6	24509654	5.6938
itf05g25040	5	24520737	24522737	local	1	5	24429864-25578890	37	24510587	9.32832
itf05g25130	5	24557057	24558456	local	1	5	24471170-24556200	5	24471170	7.70078
itf05g25170	5	24571674	24575027	distant	1	11	3077616-3344478	4	3272009	5.58227
itf05g25270	5	24617432	24620519	local	1	5	22446996-25688310	26	24471170	8.82238
itf05g25350	5	24658462	24662495	local	1	5	23819351-25703406	120	24660747	16.0045
itf05g25850	5	24871311	24872487	distant	3	14	565920-3061443	5	3045079	6.72216
itf05g25970	5	24926535	24927643	distant	1	11	1591618-1994097	4	1591618	5.88697
itf05g25980	5	24927675	24930598	distant	1	9	22494686-22568987	4	22568987	5.97895
itf05g25990	5	24931222	24933659	local	1	5	24122851-25692757	7	24932997	8.96698
itf05g26300	5	25072524	25082582	distant	1	4	163697-606395	4	163697	7.15101
itf05g26610	5	25222778	25227530	distant	1	1	24580378-26348082	8	25979055	8.47085
itf05g26610	5	25222778	25227530	local	2	5	24317330-25704583	55	25246760,25389549,25392196	14.6445
itf05g26690	5	25258671	25261658	local	1	5	25001410-25392090	9	25248898	6.6874
itf05g26830	5	25310895	25314284	local	1	5	24928736-25247426	4	25247408	6.24499
itf05g26870	5	25334005	25342686	local	1	5	25054223-25699787	37	25404966	7.0013
itf05g26880	5	25343811	25345429	local	1	5	24882685-25611669	30	25349753	11.7085
itf05g27100	5	25449274	25453459	local	1	5	25236658-25628994	11	25236658	6.56606
itf05g27200	5	25501865	25508252	distant	1	5	24363922-25054644	5	25054644	6.35858
itf05g27360	5	25609731	25612194	distant	1	1	22317283-22318140	4	22317283,22317284	6.07043
itf05g27410	5	25638223	25641791	local	1	5	25101224-25690240	21	25137128	8.5382
itf05g27430	5	25647050	25653491	local	3	5	24540318-25688129	10	24856955	10.6154
itf05g27430	5	25647050	25653491	distant	4	6	2391647-3437485	4	2987233	6.37278
itf05g27430	5	25647050	25653491	distant	5	6	22174502-23059473	5	23033061	6.66446
itf05g27450	5	25656513	25661943	local	1	5	24164142-25690240	85	25502556	10.5389
itf06g00260	6	344351	347784	distant	1	4	14917529-17689784	5	17329723	6.96091
itf06g00260	6	344351	347784	distant	2	12	18628346-21074825	35	20657886	10.7968
itf06g00260	6	344351	347784	distant	3	13	21126722-22789764	48	21475083	10.7568
itf06g00410	6	484956	485267	distant	2	3	22982842-27004628	16	27002714	6.42197
itf06g00490	6	672562	672843	distant	1	6	16076859-16895870	11	16371443	8.76651
itf06g01000	6	1409923	1414448	local	1	6	956429-4233195	11	2477904	10.0577
itf06g01000	6	1409923	1414448	distant	2	6	13560681-14610365	9	13650342	7.63588
itf06g01000	6	1409923	1414448	distant	3	14	18176449-18899915	4	18176449	6.56968
itf06g01120	6	1679769	1681389	local	1	6	1170529-2396882	7	1295992	8.01434
itf06g01120	6	1679769	1681389	distant	2	14	14393499-15211160	6	14414043	6.1531
itf06g01120	6	1679769	1681389	distant	3	15	12252610-12496466	5	12496466	6.51777
itf06g01680	6	2620709	2626135	distant	1	1	25231509-26056649	9	26054884	6.17578
itf06g01680	6	2620709	2626135	distant	3	6	12726398-15177804	6	14980519	7.11319
itf06g01910	6	2983752	2987266	local	1	6	994713-9458271	50	4730548	11.717
itf06g01910	6	2983752	2987266	distant	2	6	13170856-16076937	47	13802947	11.7468
itf06g02020	6	3276535	3281517	local	1	6	1007496-16598160	77	4233143	21.13
itf06g02020	6	3276535	3281517	distant	2	13	7826644-7841730	4	7827774	12.2778
itf06g02590	6	3890179	3911765	distant	1	1	31418578-31635203	4	31418578	5.68393
[truncated: 2,410 more rows]

## Sheet: Supplementary Table S8
Supplementary Table S8. List of identified distant eQTL hotspots
Number	Chromosome	Start	End	Number of distant-eQTLs	adjust P-values
1	chr1	27922160	28218604	10	0.0106564
2	chr1	28434007	28929249	12	0.0231843
3	chr2	5254831	5556835	11	0.000171056
4	chr4	745318	1085029	14	0.000153518
5	chr4	1382587	1783340	12	0.0178745
6	chr6	19206663	19443100	10	0.000633927
7	chr7	5794906	6094688	10	0.00310729
8	chr8	18653896	18896055	12	1.28193e-06
9	chr12	20418701	20956421	47	6.60622e-35
10	chr13	21318902	21713733	20	2.06807e-11

## Sheet: Supplementary Table S9
Supplementary Table S9. Genes associated with flavonoid biosynthesis in sweetpotato
Gene_id	Chromosome	Start	End	Expressed in this study	Have eQTL in this study	Best hit of Arabidopsis gene id	Gene name
itf00g02390	chr0	3620688	3621847	YES	NO	AT1G66380	Myb114
itf00g21310	chr0	35400064	35401895	YES	NO	AT4G14090	Anthocyanidin 5-O-glucosyltransferase
itf00g25240	chr0	41533731	41535765	NO	NO	AT3G29590	Malonyl-CoA:anthocyanidin 5-O-glucoside-6"-O-malonyltransferase
itf00g29010	chr0	46906956	46913285	YES	NO	AT1G03940	Acyl-transferase family protein
itf00g29970	chr0	47852800	47853829	NO	NO	AT2G02990	Ribonuclease 1 (RNS1)
itf00g34480	chr0	52257486	52260424	YES	NO	AT5G54160	O-methyltransferase 1 (OMT1)
itf00g38920	chr0	56160291	56161123	NO	NO	AT2G46410	R3-type MYB transcription factor caprice (CPC)
itf00g50600	chr0	71331547	71332916	YES	YES	AT2G30490	Cinnamate-4-hydroxylase (C4H)
itf01g03460	chr1	2061669	2068811	YES	YES	At3G59030	MATE, transparent testa 12 (TT12)
itf01g16700	chr1	17840216	17842944	YES	YES	AT5G11260	Elongated hypocotyl 5 (HY5)
itf01g17510	chr1	18817393	18822487	YES	NO	AT1G09530	Phytochrome interacting factor 3 (PIF3)
itf01g19340	chr1	20421339	20425525	YES	NO	AT4G27430	COP1-interacting protein 7 (CIP7)
itf01g20800	chr1	21855017	21858344	YES	NO	AT1G78570	Rhamnose biosynthesis 1 (RHM1)
itf01g25650	chr1	25473665	25475022	YES	NO	AT2G02990	Ribonuclease 1 (RNS1)
itf01g26640	chr1	26159797	26161668	YES	NO	AT5G13930	Chalcone synthase (CHS), transparent testa 4 (TT4)
itf01g27660	chr1	26776983	26782403	YES	NO	AT1G08450	Calreticulin 3 (CRT3)
itf01g29780	chr1	28288556	28291610	NO	NO	AT5G23260	Agamous-like32 (AGL32), transparent testa 16 (TT16)
itf01g30240	chr1	28644695	28648027	YES	NO	AT5G23260	Agamous-like32 (AGL32), transparent testa 16 (TT16)
itf01g30380	chr1	28799087	28806786	YES	NO	AT1G43620	UDP-glucose:sterol-glucosyltransferase 80B1(UGT80B1), transparent testa 15 (TT15)
itf01g30840	chr1	29096944	29099760	NO	NO	AT5G48100	Laccase-like 15, transparent testa 10 (TT10)
itf01g30850	chr1	29105013	29107271	YES	NO	AT5G48100	Laccase-like 15, transparent testa 10 (TT10)
itf01g30890	chr1	29119721	29122898	YES	NO	AT5G48100	Laccase-like 15, transparent testa 10 (TT10)
itf02g00280	chr2	453039	455733	YES	NO	AT5G46760	MYC3, JAZ-interacting transcription factor
itf02g02560	chr2	3486686	3490101	YES	NO	AT5G23260	Agamous-like32 (AGL32), transparent testa 16 (TT16)
itf02g08520	chr2	7990222	7994184	YES	YES	AT3G10340	phenylalanine ammonia-lyase 4 (PAL4)
itf02g08580	chr2	8048900	8051867	YES	NO	AT2G28350	Auxin response factor 10 (ARF10)
itf02g10140	chr2	8904143	8907369	YES	NO	AT2G43000	JUNGBRUNNEN 1 (JUB1), NAC DOMAIN CONTAINING PROTEIN 42 (NAC042)
itf02g11250	chr2	9632732	9636587	YES	NO	At3G59030	MATE, transparent testa 12 (TT12)
itf02g12970	chr2	10596469	10598622	YES	YES	AT5G54060	UDP-glucose:flavonoid 3-o-glucosyltransferase (UF3GT)
itf02g14360	chr2	11498421	11501895	YES	YES	AT1G78570	Rhamnose biosynthesis 1 (RHM1)
itf02g14400	chr2	11541543	11545338	YES	NO	AT1G78600	Light-regulated zinc finger protein 1 (LZF1)
itf02g15430	chr2	12332872	12338034	YES	NO	AT4G27430	COP1-interacting protein 7 (CIP7)
itf02g19030	chr2	15147377	15154518	YES	NO	AT5G13680	ABA-overly sensitive 1(ABO1)
itf02g19790	chr2	15797095	15804223	YES	NO	AT1G17260	AHA10, transparent testa 13 (TT13)
itf02g23770	chr2	21400207	21406283	YES	NO	AT1G51680	4-coumarate:CoA ligase 1 (4CL1)
itf02g24330	chr2	22216317	22219473	YES	NO	AT5G48930	Hydroxycinnamoyl-CoA shikimate/quinate hydroxycinnamoyl transferase (HCT)
itf02g27820	chr2	25920154	25924042	NO	NO	AT1G17260	AHA10, transparent testa 13 (TT13)
itf03g04170	chr3	2364116	2366975	YES	NO	AT3G11220	Elongata 1 (ELO1)
itf03g05120	chr3	3122996	3124725	YES	YES	AT5G17220	Glutathione S-transferase 26 (GST26), transparent testa 19 (TT19)
itf03g06880	chr3	4413295	4415265	YES	YES	AT3G51240	Flavanone 3-hydroxylase (F3H)
itf03g07150	chr3	4630690	4632845	NO	NO	AT4G36220	Ferulic acid 5-hydroxylase 1 (FAH1)
itf03g10110	chr3	7537369	7545705	YES	NO	AT1G65060	4-coumarate:CoA ligase 3 (4CL3)
itf03g14730	chr3	12228056	12229847	YES	NO	AT5G05600	2-oxoglutarate (2OG) and Fe(II)-dependent oxygenase superfamily protein
itf03g16250	chr3	13129759	13131821	YES	NO	AT5G54060	UDP-glucose:flavonoid 3-o-glucosyltransferase (UF3GT)
itf03g21250	chr3	16854274	16856401	YES	NO	AT1G49390	2-oxoglutarate (2OG) and Fe(II)-dependent oxygenase
itf03g21260	chr3	16858182	16859901	YES	NO	AT5G20400	Flavanone 3 hydroxylase
itf03g22690	chr3	18272560	18274020	YES	NO	AT5G54060	UDP-glucose:flavonoid 3-o-glucosyltransferase (UF3GT)
itf03g23220	chr3	18788929	18823285	YES	NO	AT1G17260	AHA10, transparent testa 13 (TT13)
itf03g26200	chr3	22297167	22303602	YES	NO	AT5G24530	Downy mildew resistant 6 (DMR6)
itf04g00470	chr4	242254	243332	YES	NO	AT2G46410	R3-type MYB transcription factor caprice (CPC)
itf04g01830	chr4	934737	939367	YES	NO	AT4G00730	Anthocyaninless 2 (ANL2)
itf04g02050	chr4	1077396	1078825	YES	NO	AT2G45400	BEN1, BRI1-5 ENHANCED 1
itf04g05980	chr4	3505613	3509508	YES	YES	AT2G37260	Transparent testa glabra 2(TTG2, WRKY44)
itf04g06590	chr4	3910977	3914760	YES	YES	AT2G28350	Auxin response factor 10 (ARF10)
itf04g09060	chr4	5969676	5971762	YES	YES	AT5G13930	Chalcone synthase (CHS), transparent testa 4 (TT4)
itf04g10410	chr4	7276309	7277855	YES	NO	AT4G14090	Anthocyanidin 5-O-glucosyltransferase
itf04g10440	chr4	7304916	7306465	YES	YES	AT4G14090	Anthocyanidin 5-O-glucosyltransferase
itf04g10460	chr4	7322455	7323843	YES	NO	AT4G14090	Anthocyanidin 5-O-glucosyltransferase
itf04g10600	chr4	7449794	7451232	YES	YES	AT4G14090	Anthocyanidin 5-O-glucosyltransferase
itf04g21510	chr4	23146569	23148957	YES	NO	AT1G22640	MYB3
itf04g27920	chr4	28095637	28098115	YES	YES	AT2G30490	Cinnamate-4-hydroxylase (C4H)
itf04g29160	chr4	28871814	28873482	YES	NO	AT5G05860	UDP-glucosyl transferase 76C2 (UGT76C2)
itf04g29170	chr4	28874098	28876221	YES	NO	AT5G05860	UDP-glucosyl transferase 76C2 (UGT76C2)
itf04g30820	chr4	29891353	29891980	YES	YES	AT2G28350	Auxin response factor 10 (ARF10)
itf04g33870	chr4	32015772	32018952	YES	NO	AT1G34790	Wip domain protein 1, transparent testa 1 (TT1)
itf05g03900	chr5	3464931	3473264	YES	NO	AT4G00730	Anthocyaninless 2 (ANL2)
itf05g04930	chr5	4609243	4612211	YES	YES	AT3G55120	Chalcone isomerase (CHI), transparent testa 5 (TT5)
itf05g10730	chr5	12783057	12787364	YES	NO	AT4G08920	Cryptochrome 1 (CRY1)
itf05g11680	chr5	14340552	14350768	YES	NO	AT1G43620	UDP-glucose:sterol-glucosyltransferase 80B1(UGT80B1), transparent testa 15 (TT15)
itf05g12570	chr5	15534743	15538451	YES	NO	AT5G48100	Laccase-like 15, transparent testa 10 (TT10)
itf05g12580	chr5	15557870	15561274	YES	NO	AT5G48100	Laccase-like 15, transparent testa 10 (TT10)
itf05g12590	chr5	15571738	15578131	YES	NO	AT5G48100	Laccase-like 15, transparent testa 10 (TT10)
itf05g24030	chr5	23961422	23965312	NO	NO	AT4G36220	Ferulic acid 5-hydroxylase 1 (FAH1)
itf06g06370	chr6	8762561	8764297	YES	NO	AT2G36790	UDP-glucosyl transferase 73C6 (UGT73C6)
itf06g06410	chr6	8848713	8850380	YES	NO	AT2G36790	UDP-glucosyl transferase 73C6 (UGT73C6)
itf06g07070	chr6	9502654	9506598	YES	NO	AT2G37040	Phenylalanine lyase 1 (PAL1)
itf06g09240	chr6	11421764	11424081	YES	NO	AT1G12910	Anthocyanin 11 (ATAN11)
itf06g10530	chr6	13223865	13227262	YES	NO	AT2G26170	Cytochrome P450 711A1 (CYP711A1)
itf06g17460	chr6	20083026	20091078	YES	NO	AT1G79840	bHLH transcription factor Glabra 2 (GL2)
itf06g19760	chr6	21765889	21768147	YES	NO	AT4G10090	Elongator protein 6 (ELP6)
itf06g20300	chr6	22152854	22155869	YES	NO	AT4G16330	2-oxoglutarate (2OG) and Fe(II)-dependent oxygenase
itf06g23460	chr6	24090892	24094063	YES	YES	AT2G23000	Serine carboxypeptidase-like 10 (SCPL10)
itf06g23470	chr6	24095297	24103157	YES	NO	AT2G23000	Serine carboxypeptidase-like 10 (SCPL10)
itf06g23480	chr6	24106340	24110509	YES	NO	AT2G23000	Serine carboxypeptidase-like 10 (SCPL10)
itf06g25020	chr6	24948652	24953039	YES	NO	AT4G08920	Cryptochrome 1 (CRY1)
itf06g25180	chr6	25046207	25057673	YES	YES	AT1G36160	Acetyl-CoA carboxylase 1 (ACC1)
itf06g25590	chr6	25283081	25284929	YES	YES	AT1G06000	flavonol-7-O-rhamnosyltransferase (UGT89C1)
itf06g26520	chr6	25723311	25729541	YES	NO	AT1G17260	AHA10, transparent testa 13 (TT13)
itf07g07090	chr7	4941120	4943580	YES	NO	AT1G22640	MYB3
itf07g11640	chr7	10268425	10271997	NO	NO	AT2G28350	Auxin response factor 10 (ARF10)
itf07g14140	chr7	13464983	13468087	YES	YES	AT2G30490	Cinnamate-4-hydroxylase (C4H)
itf07g19140	chr7	19009300	19014671	NO	NO	AT5G49330	Myb111, Production of flavonol glycosides 3 (PFG3)
itf07g19170	chr7	19033195	19037395	NO	NO	AT5G49330	Myb111, Production of flavonol glycosides 3 (PFG3)
itf08g01330	chr8	825628	829496	YES	NO	AT4G16770	2-oxoglutarate (2OG) and Fe(II)-dependent oxygenase superfamily protein
itf08g01870	chr8	1215193	1284491	YES	NO	AT5G46760	MYC3, JAZ-interacting transcription factor
itf08g05090	chr8	3428211	3433228	YES	NO	AT2G23000	Serine carboxypeptidase-like 10 (SCPL10)
itf08g07790	chr8	5721231	5723096	YES	YES	AT5G49330	Myb111, Production of flavonol glycosides 3 (PFG3)
itf08g12640	chr8	11587760	11590315	YES	NO	AT1G70000	MYB-like Domain transcription factor, MYBD
itf09g00480	chr9	245630	247079	YES	NO	AT5G49330	Myb111, Production of flavonol glycosides 3 (PFG3)
itf09g01890	chr9	917206	919109	YES	YES	AT4G34135	UDP-glucosyltransferase 73B2 (UGT73B2)
itf09g01930	chr9	929736	931385	YES	NO	AT4G34131	UDP-glucosyltransferase 73B2 (UGT73B2)
itf09g05020	chr9	2528216	2530153	YES	NO	At3G59030	MATE, transparent testa 12 (TT12)
itf09g05030	chr9	2535119	2538428	YES	YES	At3G59030	MATE, transparent testa 12 (TT12)
itf09g10960	chr9	6173342	6189365	YES	YES	AT2G40890	Cytochrome P450 98A3 (CYP98A3)
itf09g12060	chr9	7061022	7063985	YES	NO	AT1G34790	Wip domain protein 1, transparent testa 1 (TT1)
itf09g14800	chr9	9378384	9380956	YES	YES	AT2G37040	Phenylalanine lyase 1 (PAL1)
itf09g14820	chr9	9417026	9419574	YES	YES	AT2G37040	Phenylalanine lyase 1 (PAL1)
itf09g14830	chr9	9421666	9427405	YES	NO	AT2G37040	Phenylalanine lyase 1 (PAL1)
itf09g20830	chr9	17374979	17378627	YES	NO	AT2G45400	BEN1, BRI1-5 ENHANCED 1
itf09g22060	chr9	18812048	18813905	NO	NO	AT1G02050	Less adhesive pollen 6 (LAP6)
itf09g24500	chr9	20979497	20987350	YES	YES	AT5G07990	Cytochrome P450 75B1 (CYP75B1), transparent testa 7 (TT7)
itf09g24510	chr9	20985961	20987584	YES	YES	AT5G07990	Cytochrome P450 75B1(CYP75B1), transparent testa 7 (TT7)
itf09g26550	chr9	22874394	22881639	NO	NO	AT1G63650	Enhancer of glabra 3 (EGL3)
itf10g03500	chr10	3045854	3047795	YES	NO	AT1G17020	Senescence-related gene 1 (SRG1)
itf10g03510	chr10	3053407	3055549	YES	NO	AT1G17020	Senescence-related gene 1 (SRG1)
itf10g13440	chr10	16055433	16059492	YES	NO	AT1G09530	Phytochrome interacting factor 3 (PIF3)
itf10g16340	chr10	18677936	18679264	NO	NO	AT5G49330	Myb111, Production of flavonol glycosides 3 (PFG3)
itf10g16350	chr10	18693258	18695169	YES	NO	AT5G49330	Myb111, Production of flavonol glycosides 3 (PFG3)
itf10g22060	chr10	22935211	22949263	YES	NO	AT1G71220	EMS-mutagenized bri1 suppressor 1 (EBS1)
itf10g25360	chr10	24499465	24500745	YES	NO	AT4G34850	Less adhesive pollen 5 (LAP5)
itf11g01070	chr11	486555	489549	YES	NO	AT2G23000	Serine carboxypeptidase-like 10 (SCPL10)
itf11g01090	chr11	506114	510497	NO	NO	AT2G23000	Serine carboxypeptidase-like 10 (SCPL10)
itf11g02960	chr11	1502690	1505776	YES	NO	AT1G78600	Light-regulated zinc finger protein 1 (LZF1)
itf11g04810	chr11	2522232	2523638	NO	NO	AT3G29590	Malonyl-CoA:anthocyanidin 5-O-glucoside-6"-O-malonyltransferase
itf11g04890	chr11	2556272	2557903	YES	NO	AT1G03495	Acyl-transferase family protein
itf11g04910	chr11	2571423	2573199	YES	NO	AT3G29590	Malonyl-CoA:anthocyanidin 5-O-glucoside-6"-O-malonyltransferase
itf11g04920	chr11	2576532	2578591	YES	NO	AT3G29590	Malonyl-CoA:anthocyanidin 5-O-glucoside-6"-O-malonyltransferase
itf11g04930	chr11	2582147	2584000	YES	NO	AT3G29590	Malonyl-CoA:anthocyanidin 5-O-glucoside-6"-O-malonyltransferase
itf11g04940	chr11	2586545	2588329	YES	NO	AT3G29590	Malonyl-CoA:anthocyanidin 5-O-glucoside-6"-O-malonyltransferase
itf11g04950	chr11	2591805	2593563	YES	NO	AT3G29590	Malonyl-CoA:anthocyanidin 5-O-glucoside-6"-O-malonyltransferase
itf11g04960	chr11	2595250	2596647	NO	NO	AT3G29590	Malonyl-CoA:anthocyanidin 5-O-glucoside-6"-O-malonyltransferase
itf11g04970	chr11	2597385	2599181	NO	NO	AT3G29590	Malonyl-CoA:anthocyanidin 5-O-glucoside-6"-O-malonyltransferase
itf11g04980	chr11	2600772	2602588	NO	NO	AT3G29590	Malonyl-CoA:anthocyanidin 5-O-glucoside-6"-O-malonyltransferase
itf11g05780	chr11	3023566	3029413	YES	NO	AT2G32950	Constitutive Photomorphogenesis 1 (COP1)
itf11g10280	chr11	6086253	6092516	YES	NO	AT1G51680	4-coumarate:CoA ligase 1 (4CL1)
itf11g12070	chr11	7710433	7712031	YES	NO	AT1G06000	flavonol-7-O-rhamnosyltransferase (UGT89C1)
itf12g00090	chr12	78077	89738	YES	NO	AT3G28430	Green fluorescent seed 9 (GFS9), transparent testa 9 (TT9)
itf12g00180	chr12	160414	168037	YES	NO	AT1G17260	AHA10, transparent testa 13 (TT13)
itf12g00330	chr12	250354	252106	NO	NO	AT5G17050	UDP-glucosyl transferase 78D2 (UGT78D2)
itf12g03110	chr12	1886257	1889105	YES	NO	AT1G61720	BAN, BANYULS
itf12g03120	chr12	1891583	1894694	YES	YES	AT5G42800	Dihydroflavonol 4-reductase (DFR)
itf12g03140	chr12	1898309	1900181	YES	YES	AT1G61720	BAN, BANYULS
itf12g04070	chr12	2426327	2428210	YES	NO	AT1G56650	MYB75, production of anthocyanin pigment 1 (PAP1)
itf12g04080	chr12	2441211	2443037	NO	NO	AT1G66390	MYB90, production of anthocyanin pigment 2 (PAP2)
itf12g04100	chr12	2455971	2457557	YES	NO	AT1G66370	MYB113
itf12g17000	chr12	16680242	16681703	YES	NO	AT5G35550	MYB123, transparent testa 2 (TT2)
IbMYB1-2	chr12	20713773	20713780	YES	YES	AT1G66370	MYB113
itf12g21970	chr12	20770043	20771690	YES	YES	AT5G54060	UDP-glucose:flavonoid 3-o-glucosyltransferase (UF3GT)
itf12g21980	chr12	20773686	20775056	YES	YES	AT5G54060	UDP-glucose:flavonoid 3-o-glucosyltransferase (UF3GT)
itf12g23980	chr12	21963488	21965775	YES	NO	AT5G05270	Chalcone isomerase-like (CHIL)
itf12g26620	chr12	23505090	23506601	YES	NO	AT5G24520	TRANSPARENT TESTA GLABRA 1 (TTG1)
itf12g26630	chr12	23508047	23511139	YES	NO	AT5G54160	O-methyltransferase 1 (OMT1)
itf12g27260	chr12	23794102	23795251	YES	NO	AT5G49330	Myb111, Production of flavonol glycosides 3 (PFG3)
itf13g01940	chr13	1483838	1487118	YES	NO	AT2G26670	Reversal of the det phenotype 4 (TED4)
itf13g04110	chr13	3680553	3682871	YES	YES	AT4G22880	Anthocyanidin synthase (ANS), transparent testa 18 (TT18)
itf13g12600	chr13	15105671	15113422	YES	NO	AT1G17260	AHA10, transparent testa 13 (TT13)
itf13g15560	chr13	17930114	17934068	YES	NO	AT5G63590	Flavonol synthase 3 (FLS3)
itf13g18210	chr13	20019291	20021824	YES	NO	AT2G47460	MYB12, production of flavonol glycosides 1 (PFG1)
itf13g21080	chr13	21670832	21672892	YES	NO	AT5G49330	Myb111, Production of flavonol glycosides 3 (PFG3)
itf13g21850	chr13	22185305	22186693	NO	NO	AT3G45070	Sulfotransferase 202B1
itf13g21870	chr13	22202302	22203683	YES	NO	AT3G45070	Sulfotransferase 202B1
itf13g21890	chr13	22211536	22212734	YES	NO	AT2G03760	Sulphotransferase 12 (SOT12)
itf13g21900	chr13	22216977	22218026	NO	NO	AT3G45070	Sulfotransferase 202B1
itf14g15630	chr14	16221549	16223236	NO	NO	AT5G05860	UDP-glucosyl transferase 76C2 (UGT76C2)
itf14g18730	chr14	18221707	18243532	YES	YES	AT4G09820	bHLH transcription factor 42, transparent testa 8 (TT8)
itf14g18840	chr14	18310959	18311871	YES	YES	AT4G09820	bHLH transcription factor 42, transparent testa 8 (TT8)
itf14g19500	chr14	18687934	18690515	YES	NO	AT4G27830	Beta-glucosidase 10 (BGLU10)
itf15g00190	chr15	90043	93608	YES	YES	AT3G53260	Phenylalanine lyase 2 (PAL2)
itf15g02070	chr15	1189167	1191653	YES	NO	AT5G17050	UDP-glucosyl transferase 78D2 (UGT78D2)
itf15g02080	chr15	1193903	1196719	YES	YES	AT5G17050	UDP-glucosyl transferase 78D2 (UGT78D2)
itf15g19800	chr15	18777499	18779733	YES	YES	AT5G11260	Elongated hypocotyl 5 (HY5)
itf15g21210	chr15	20290133	20292518	YES	NO	AT3G29590	Malonyl-CoA:anthocyanidin 5-O-glucoside-6"-O-malonyltransferase

## Sheet: Supplementary Table S10
Supplementary Table S10. Other genes possibly associated with flavonoid biosynthesis
Possible genes	Chromosome	Start	End	Best hit of Arabidopsis gene id	Annotation of possible genes	Known function invovled in flavonoid biosynthesis pathway	eQTLs	eQTLs that are co-located with IbMYB1-2	Coexpressed seed genes	PCCa
itf00g46340	chr0	65385850	65387834	AT4G35160	O-methyltransferase family protein	NO	chr12:20657465-21200411	YES	IbMYB1-2	0.72
									itf14g18840	0.69
									itf03g05120	0.68
									itf14g18730	0.68
									itf02g12970	0.67
									itf04g05980	0.65
									itf13g04110	0.65
									itf15g02080	0.65
									itf03g06880	0.62
									itf09g24500	0.62
									itf04g09060	0.61
									itf05g04930	0.61
									itf12g03120	0.56
itf01g05490	chr1	3692923	3698404	AT1G28570	SGNH hydrolase-type esterase superfamily protein	NO	NA	NA	itf05g04930	0.74
									itf12g03120	0.73
									itf04g27920	0.73
									itf02g12970	0.72
									itf15g02080	0.71
									itf04g09060	0.68
									itf03g06880	0.66
									itf07g14140	0.66
									itf00g50600	0.66
									itf13g04110	0.64
									itf14g18730	0.63
									itf09g24510	0.63
									itf03g05120	0.62
									itf14g18840	0.61
									itf04g05980	0.6
									itf09g24500	0.59
									IbMYB1-2	0.56
itf01g05510	chr1	3706740	3709705	AT1G28570	SGNH hydrolase-type esterase superfamily protein	NO	NA	NA	itf05g04930	0.76
									itf12g03120	0.76
									itf02g12970	0.76
									itf15g02080	0.74
									itf09g24510	0.71
									itf04g09060	0.69
									itf03g06880	0.69
									itf04g27920	0.69
									itf04g05980	0.68
									itf13g04110	0.68
									itf09g24500	0.67
									itf03g05120	0.66
									itf14g18730	0.66
									itf00g50600	0.66
									itf07g14140	0.65
									itf14g18840	0.64
									IbMYB1-2	0.63
itf01g05520	chr1	3693266	3713765	AT4G08850	Leucine-rich repeat receptor-like protein kinase family protein	NO	chr12:20657465-22759006, chr13:21296822-22103712	YES	itf05g04930	0.77
									itf12g03120	0.77
									itf02g12970	0.77
									itf15g02080	0.76
									itf09g24510	0.74
									itf04g09060	0.72
									itf04g27920	0.72
									itf03g06880	0.7
									itf14g18730	0.7
									itf00g50600	0.7
									itf04g05980	0.69
									itf07g14140	0.69
									itf13g04110	0.69
									itf14g18840	0.68
									itf09g24500	0.68
									itf03g05120	0.67
									IbMYB1-2	0.62
itf01g18630	chr1	19788567	19790202	AT4G26590	Oligopeptide transporter 5	NO	chr12:20051261-20751109	YES	itf04g05980	0.79
									itf02g12970	0.78
									itf14g18730	0.77
									itf05g04930	0.75
									itf12g03120	0.74
									itf14g18840	0.74
									itf15g02080	0.74
									itf04g09060	0.72
									itf03g06880	0.72
									itf13g04110	0.72
									itf03g05120	0.71
									IbMYB1-2	0.71
									itf09g24500	0.69
									itf00g50600	0.66
									itf07g14140	0.65
									itf09g24510	0.65
									itf04g27920	0.58
									itf06g25180	0.53
itf01g21660	chr1	22472937	22474039	AT2G42900	Plant basic secretory protein (BSP) family protein	NO	NA	NA	itf09g24510	0.81
									itf09g24500	0.7
									itf04g05980	0.67
									itf05g04930	0.67
									itf14g18730	0.67
									itf02g12970	0.67
									itf14g18840	0.65
									itf15g02080	0.65
									itf12g03120	0.64
									IbMYB1-2	0.63
									itf03g05120	0.62
									itf13g04110	0.62
									itf03g06880	0.61
									itf04g09060	0.59
									itf07g14140	0.58
									itf00g50600	0.58
itf01g25000	chr1	25018213	25020199	AT4G24380	Dihydrofolate reductase	NO	NA	NA	itf12g03120	0.82
									itf04g09060	0.77
									itf02g12970	0.77
									itf15g02080	0.77
									itf00g50600	0.76
									itf05g04930	0.75
									itf07g14140	0.75
									itf04g27920	0.75
									itf03g06880	0.73
									itf13g04110	0.7
									itf09g24510	0.69
									itf03g05120	0.67
									itf04g05980	0.66
									itf14g18730	0.66
									itf09g24500	0.64
									itf14g18840	0.62
									IbMYB1-2	0.55
itf01g35670	chr1	31883838	31886424	AT5G45275	Major facilitator superfamily protein	NO	chr12:20315406-20751109	YES	itf09g24500	0.69
									itf06g25180	0.67
									itf14g18840	0.63
									itf09g24510	0.62
									IbMYB1-2	0.61
									itf13g04110	0.61
									itf03g05120	0.6
									itf14g18730	0.58
									itf03g06880	0.57
									itf15g02080	0.57
									itf02g12970	0.56
									itf07g14140	0.55
									itf04g09060	0.54
									itf00g50600	0.54
									itf05g04930	0.53
itf02g08520	chr2	7990222	7994184	AT3G10340	Phenylalanine ammonia-lyase 4 (PAL4)	YES	chr13:21419616-22009663	NO	itf07g14140	0.86
									itf00g50600	0.85
									itf04g09060	0.76
									itf12g03120	0.75
									itf15g02080	0.73
									itf02g12970	0.72
									itf05g04930	0.71
									itf03g06880	0.7
									itf13g04110	0.7
									itf09g24500	0.7
									itf03g05120	0.69
									itf14g18730	0.69
									itf09g24510	0.66
									itf04g05980	0.62
									itf14g18840	0.62
									itf04g27920	0.62
									IbMYB1-2	0.6
itf02g11250	chr2	9632732	9636587	AT3G21690	MATE, transparent testa 12 (TT12)	YES	NA	NA	itf04g05980	0.72
									itf14g18730	0.69
									itf02g12970	0.66
									itf05g04930	0.65
									IbMYB1-2	0.63
									itf15g02080	0.62
									itf04g09060	0.6
									itf14g18840	0.6
									itf09g24510	0.6
									itf12g03120	0.59
									itf13g04110	0.59
									itf03g06880	0.58
									itf03g05120	0.57
									itf00g50600	0.57
									itf07g14140	0.56
									itf09g24500	0.56
itf02g12910	chr2	10578874	10581499	AT4G35160	O-methyltransferase family protein	NO	chr12:20657465-21074825	YES	IbMYB1-2	0.63
									itf14g18730	0.63
									itf04g05980	0.62
									itf02g12970	0.61
									itf03g05120	0.59
									itf14g18840	0.59
									itf13g04110	0.59
									itf09g24500	0.58
									itf15g02080	0.58
									itf05g04930	0.57
									itf03g06880	0.56
									itf04g09060	0.55
									itf00g50600	0.53
itf02g24330	chr2	22216317	22219473	AT5G48930	Hydroxycinnamoyl-CoA shikimate/quinate hydroxycinnamoyl transferase (HCT)	YES	NA	NA	itf07g14140	0.69
									itf00g50600	0.68
									itf14g18730	0.6
									itf02g12970	0.58
									itf04g05980	0.57
									itf15g02080	0.57
									itf04g09060	0.56
									itf05g04930	0.56
									itf12g03120	0.54
									itf06g25180	0.54
									itf03g06880	0.53
									itf14g18840	0.53
itf03g03590	chr3	1976519	1979436	AT5G64290	Dicarboxylate transport 2.1	NO	chr11:185292-969478, chr12:17749215-20816875, chr13:2178627-2179333	YES	itf06g25180	0.74
									itf14g18840	0.7
									IbMYB1-2	0.67
									itf14g18730	0.67
									itf09g24500	0.67
									itf03g05120	0.66
									itf03g06880	0.65
									itf13g04110	0.65
									itf04g05980	0.62
									itf02g12970	0.62
									itf15g02080	0.62
									itf04g09060	0.6
									itf05g04930	0.58
									itf12g03120	0.55
									itf07g14140	0.54
									itf09g24510	0.54
									itf00g50600	0.53
itf03g05110	chr3	3118627	3122007	AT5G17230	Phytoene synthase, PSY	NO	NA	NA	itf05g04930	-0.49
									itf12g03120	-0.49
									itf14g18730	-0.51
									itf04g05980	-0.52
									itf02g12970	-0.53
									itf15g02080	-0.53
									itf04g09060	-0.54
									itf09g24500	-0.55
									itf03g06880	-0.59
									itf13g04110	-0.59
									itf03g05120	-0.6
									itf14g18840	-0.61
									IbMYB1-2	-0.67
itf03g12250	chr3	10532016	10537327	AT4G10310	High-affinity K+ transporter 1	NO	NA	NA	itf09g24500	0.62
									itf13g04110	0.61
									itf03g06880	0.6
									itf03g05120	0.6
									itf09g24510	0.6
									itf04g09060	0.58
									itf14g18730	0.58
									itf12g03120	0.58
									itf05g04930	0.57
									IbMYB1-2	0.57
									itf15g02080	0.57
									itf02g12970	0.56
									itf14g18840	0.55
itf03g16230	chr3	13120866	13125716	AT3G55060	CAP-gly domain linker	NO	NA	NA	itf14g18730	0.7
									itf04g05980	0.67
									itf12g03120	0.66
									itf14g18840	0.66
									itf09g24500	0.65
									itf03g05120	0.64
									itf05g04930	0.64
									IbMYB1-2	0.64
									itf13g04110	0.64
									itf03g06880	0.63
									itf02g12970	0.63
									itf15g02080	0.63
									itf04g09060	0.62
									itf09g24510	0.61
									itf07g14140	0.6
									itf00g50600	0.59
itf03g16680	chr3	13400392	13401237	AT4G14465	AT-hook motif nuclear-localized protein 20	NO	chr1:29578047-29784796	NO	itf13g04110	0.63
									itf04g09060	0.62
									itf03g05120	0.62
									itf03g06880	0.61
									itf05g04930	0.61
									IbMYB1-2	0.61
									itf09g24500	0.61
									itf14g18730	0.6
									itf15g02080	0.6
									itf14g18840	0.59
									itf02g12970	0.59
									itf04g05980	0.58
									itf12g03120	0.58
									itf09g24510	0.54
itf03g29550	chr3	26590069	26591839	NA	NA	NO	chr12:18777503-20751109	YES	itf05g04930	0.85
									itf00g50600	0.83
									itf12g03120	0.82
									itf02g12970	0.82
									itf14g18730	0.81
									itf07g14140	0.81
									itf15g02080	0.81
									itf04g09060	0.79
									itf04g05980	0.79
									itf04g27920	0.78
									itf03g06880	0.77
									itf09g24510	0.77
									itf13g04110	0.75
									itf14g18840	0.74
									itf03g05120	0.72
									itf09g24500	0.71
									IbMYB1-2	0.7
itf04g02030	chr4	1064138	1065931	AT2G02380	Glutathione S-transferase (class zeta) 2	NO	chr4:345081-2186100, chr12:18648559-20751109, chr13:21474902-22782122	YES	itf14g18730	0.71
									itf07g14140	0.69
									itf00g50600	0.69
									itf04g27920	0.66
									itf05g04930	0.65
									itf02g12970	0.65
									itf09g24500	0.65
									itf09g24510	0.65
									itf14g18840	0.64
									itf06g25180	0.64
									itf15g02080	0.64
									itf04g05980	0.62
									IbMYB1-2	0.62
									itf03g05120	0.61
									itf03g06880	0.6
									itf04g09060	0.58
									itf12g03120	0.58
									itf13g04110	0.58
itf04g07670	chr4	4762145	4765768	AT3G23150	Signal transduction histidine kinase, hybrid-type, ethylene sensor	NO	chr12:18777503-20751109, chr13:21474902-22782122	YES	itf14g18840	0.79
									itf14g18730	0.77
									itf03g06880	0.76
									itf03g05120	0.76
									itf13g04110	0.75
									itf15g02080	0.75
									itf04g09060	0.74
									IbMYB1-2	0.73
									itf07g14140	0.73
									itf02g12970	0.73
									itf09g24500	0.73
									itf05g04930	0.72
									itf00g50600	0.71
									itf04g05980	0.7
									itf12g03120	0.7
									itf06g25180	0.68
									itf09g24510	0.64
									itf04g27920	0.6
itf04g09820	chr4	6708488	6710292	AT2G43120	RmlC-like cupins superfamily protein	NO	NA	NA	itf03g05120	0.66
									itf13g04110	0.64
									itf04g09060	0.63
									itf03g06880	0.63
									itf07g14140	0.63
									itf09g24500	0.63
									IbMYB1-2	0.62
									itf00g50600	0.62
									itf14g18730	0.61
									itf14g18840	0.6
									itf15g02080	0.6
									itf06g25180	0.59
									itf02g12970	0.57
									itf04g05980	0.56
									itf12g03120	0.56
									itf05g04930	0.54
itf04g11160	chr4	8066903	8078466	AT4G13830	DNAJ-like 20	NO	NA	NA	IbMYB1-2	0.64
									itf04g05980	0.61
									itf14g18730	0.61
									itf03g05120	0.59
									itf05g04930	0.59
									itf04g09060	0.58
									itf02g12970	0.57
									itf14g18840	0.56
									itf13g04110	0.56
									itf15g02080	0.56
									itf03g06880	0.55
									itf12g03120	0.55
itf04g21510	chr4	23146569	23148957	AT1G22640	MYB3	YES	NA	NA	itf09g24500	0.76
									itf03g05120	0.73
									IbMYB1-2	0.71
									itf14g18840	0.7
									itf06g25180	0.7
									itf13g04110	0.7
									itf03g06880	0.67
									itf04g09060	0.62
									itf15g02080	0.62
									itf14g18730	0.61
									itf02g12970	0.6
									itf07g14140	0.57
									itf12g03120	0.56
									itf09g24510	0.56
									itf05g04930	0.55
									itf00g50600	0.55
itf04g22190	chr4	23884003	23886500	AT4G10020	Hydroxysteroid dehydrogenase 5	NO	chr4:23417624-24113773, chr12:18777503-20751109	YES	IbMYB1-2	0.83
									itf14g18840	0.82
									itf03g05120	0.79
									itf13g04110	0.79
									itf14g18730	0.77
									itf02g12970	0.77
									itf03g06880	0.76
									itf15g02080	0.76
									itf09g24500	0.75
									itf04g05980	0.74
									itf05g04930	0.74
									itf04g09060	0.73
									itf12g03120	0.72
									itf07g14140	0.66
									itf09g24510	0.66
									itf00g50600	0.65
									itf04g27920	0.53
									itf06g25180	0.53
itf04g24330	chr4	25799557	25808822	AT2G47800	Multidrug resistance-associated protein 4	NO	chr12:20657465-22777663	YES	IbMYB1-2	0.79
									itf14g18730	0.79
									itf14g18840	0.78
									itf03g05120	0.74
									itf05g04930	0.73
									itf02g12970	0.73
									itf03g06880	0.72
									itf04g05980	0.72
									itf13g04110	0.72
									itf15g02080	0.72
									itf09g24500	0.71
									itf12g03120	0.69
									itf04g09060	0.68
									itf07g14140	0.65
									itf00g50600	0.64
									itf09g24510	0.64
									itf06g25180	0.58
itf04g24350	chr4	25810116	25811990	AT1G71330	Non-intrinsic ABC protein 5	NO	chr12:19642317-21074825	YES	itf14g18840	0.83
									IbMYB1-2	0.81
									itf14g18730	0.81
									itf09g24500	0.8
									itf09g24510	0.79
									itf04g05980	0.78
									itf03g06880	0.76
									itf13g04110	0.76
									itf02g12970	0.76
									itf15g02080	0.76
									itf03g05120	0.75
									itf05g04930	0.74
									itf04g09060	0.73
									itf12g03120	0.69
									itf07g14140	0.68
									itf00g50600	0.68
									itf06g25180	0.59
itf04g24360	chr4	25812280	25814007	AT2G47800	Multidrug resistance-associated protein 4	NO	NA	NA	itf09g24500	0.74
									IbMYB1-2	0.71
									itf14g18840	0.71
									itf09g24510	0.71
									itf13g04110	0.69
									itf03g06880	0.68
									itf03g05120	0.68
									itf14g18730	0.65
									itf15g02080	0.65
									itf04g09060	0.64
									itf02g12970	0.63
									itf04g05980	0.62
									itf05g04930	0.61
									itf12g03120	0.6
									itf07g14140	0.55
									itf00g50600	0.54
itf04g24380	chr4	25846907	25853908	AT3G62700	Multidrug resistance-associated protein 10	NO	chr1:18336023-19270704, chr1:29291086-29293586, chr12:18647533-22759006	YES	IbMYB1-2	0.92
									itf14g18840	0.91
									itf14g18730	0.89
									itf03g05120	0.88
									itf13g04110	0.87
									itf03g06880	0.86
									itf04g05980	0.86
									itf09g24500	0.86
									itf02g12970	0.85
									itf15g02080	0.85
									itf04g09060	0.83
									itf05g04930	0.82
									itf12g03120	0.79
									itf09g24510	0.75
									itf07g14140	0.74
									itf00g50600	0.74
									itf06g25180	0.65
itf04g24520	chr4	25949274	25950537	AT4G02520	Glutathione S-transferase PHI 2	NO	NA	NA	itf07g14140	0.77
									itf00g50600	0.75
									itf04g09060	0.74
									itf03g05120	0.74
									itf14g18730	0.73
									itf12g03120	0.73
									itf09g24500	0.73
									itf15g02080	0.73
									itf03g06880	0.72
									itf05g04930	0.72
									itf13g04110	0.72
									itf02g12970	0.72
									IbMYB1-2	0.71
									itf14g18840	0.7
									itf04g05980	0.67
									itf09g24510	0.64
									itf06g25180	0.57
itf04g24530	chr4	25958531	25960068	AT4G02520	Glutathione S-transferase PHI 2	NO	NA	NA	itf14g18730	0.73
									itf00g50600	0.72
									itf05g04930	0.71
									itf12g03120	0.71
									itf07g14140	0.71
									itf02g12970	0.71
									itf15g02080	0.71
									itf04g09060	0.69
									itf03g06880	0.68
									itf09g24500	0.68
									itf09g24510	0.68
									itf04g05980	0.67
									itf13g04110	0.67
									itf03g05120	0.66
									IbMYB1-2	0.66
									itf14g18840	0.66
									itf04g27920	0.59
itf04g24540	chr4	25965075	25966562	AT2G47730	Glutathione S-transferase phi 8	NO	chr1:29810925-30578252, chr12:18726189-21074825	YES	itf03g05120	0.92
									IbMYB1-2	0.92
									itf09g24500	0.91
									itf14g18840	0.9
									itf13g04110	0.9
									itf03g06880	0.89
									itf15g02080	0.86
									itf14g18730	0.85
									itf02g12970	0.85
									itf04g09060	0.84
									itf05g04930	0.81
									itf04g05980	0.79
									itf12g03120	0.79
									itf07g14140	0.77
									itf00g50600	0.75
									itf09g24510	0.74
									itf06g25180	0.72
									itf04g27920	0.53
itf05g03850	chr5	3391871	3396460	AT4G00720	Shaggy-like protein kinase 32	NO	NA	NA	itf14g18730	0.81
									IbMYB1-2	0.78
									itf14g18840	0.78
									itf04g05980	0.77
									itf09g24500	0.77
									itf03g05120	0.76
									itf13g04110	0.74
									itf02g12970	0.73
									itf04g09060	0.72
									itf03g06880	0.71
									itf15g02080	0.71
									itf05g04930	0.7
									itf07g14140	0.69
									itf00g50600	0.69
									itf09g24510	0.68
									itf06g25180	0.67
									itf12g03120	0.66
itf06g03270	chr6	4920649	4923061	AT4G22360	SWIB complex BAF60b domain-containing protein	NO	NA	NA	itf14g18730	0.66
									IbMYB1-2	0.65
									itf14g18840	0.64
									itf09g24500	0.62
									itf03g05120	0.59
									itf13g04110	0.59
									itf04g05980	0.58
									itf03g06880	0.56
									itf05g04930	0.55
									itf02g12970	0.55
									itf04g09060	0.54
									itf06g25180	0.54
									itf15g02080	0.54
itf06g17460	chr6	20083026	20091078	AT1G79840	bHLH transcription factor Glabra 2 (GL2)	YES	NA	NA	IbMYB1-2	0.83
									itf03g05120	0.82
									itf14g18840	0.82
									itf13g04110	0.8
									itf14g18730	0.78
									itf09g24500	0.78
									itf15g02080	0.78
									itf03g06880	0.77
									itf02g12970	0.75
									itf04g09060	0.74
									itf05g04930	0.73
									itf04g05980	0.72
									itf06g25180	0.72
									itf12g03120	0.69
									itf09g24510	0.68
									itf07g14140	0.64
									itf00g50600	0.61
itf06g20530	chr6	22288429	22292754	AT4G19010	AMP-dependent synthetase and ligase family protein	NO	NA	NA	itf02g12970	0.84
									itf15g02080	0.84
									itf05g04930	0.83
									itf12g03120	0.83
									itf14g18730	0.81
									itf09g24510	0.8
									itf03g06880	0.78
									itf04g05980	0.78
									itf14g18840	0.78
									itf13g04110	0.78
									itf04g09060	0.76
									itf09g24500	0.76
									itf00g50600	0.76
									itf03g05120	0.75
									itf07g14140	0.75
									IbMYB1-2	0.74
									itf04g27920	0.7
itf07g02820	chr7	1822458	1823632	AT1G55290	2-oxoglutarate (2OG) and Fe(II)-dependent oxygenase superfamily protein	NO	NA	NA	itf02g12970	0.74
									itf15g02080	0.74
									itf12g03120	0.73
									itf05g04930	0.71
									itf14g18730	0.71
									itf09g24500	0.71
									itf09g24510	0.71
									itf03g06880	0.7
									itf13g04110	0.7
									itf04g05980	0.69
									itf03g05120	0.68
									itf14g18840	0.68
									itf04g09060	0.67
									IbMYB1-2	0.67
									itf07g14140	0.66
									itf00g50600	0.66
									itf04g27920	0.56
									itf06g25180	0.53
itf07g02830	chr7	1831618	1834476	AT1G55320	Acyl-activating enzyme 18	NO	chr1:16342392-19270704, chr12:18647533-21720406, chr13:21419616-22789764	YES	itf14g18840	0.93
									IbMYB1-2	0.92
									itf14g18730	0.91
									itf03g05120	0.9
									itf13g04110	0.89
									itf03g06880	0.87
									itf04g05980	0.87
									itf02g12970	0.87
									itf09g24500	0.87
									itf15g02080	0.87
									itf05g04930	0.86
									itf04g09060	0.83
									itf12g03120	0.81
									itf07g14140	0.77
									itf00g50600	0.76
									itf09g24510	0.75
									itf06g25180	0.73
									itf04g27920	0.57
itf07g07090	chr7	4941120	4943580	AT1G22640	MYB3	YES	NA	NA	itf03g05120	0.83
									IbMYB1-2	0.83
									itf03g06880	0.82
									itf14g18840	0.82
									itf15g02080	0.82
									itf13g04110	0.81
									itf04g09060	0.8
									itf14g18730	0.8
									itf02g12970	0.8
									itf09g24500	0.79
									itf05g04930	0.78
									itf04g05980	0.75
									itf12g03120	0.75
									itf07g14140	0.72
									itf00g50600	0.71
									itf09g24510	0.66
									itf06g25180	0.63
									itf04g27920	0.54
itf07g21700	chr7	22097000	22100705	AT1G69440	Argonaute family protein	NO	chr1:19035170-19419454, chr12:18648559-21720406	YES	itf14g18730	0.84
									itf04g05980	0.83
									itf05g04930	0.81
									IbMYB1-2	0.8
									itf14g18840	0.79
									itf02g12970	0.78
									itf04g09060	0.75
									itf03g06880	0.75
									itf12g03120	0.75
									itf13g04110	0.75
									itf03g05120	0.74
									itf15g02080	0.74
									itf09g24500	0.72
									itf07g14140	0.7
									itf00g50600	0.7
									itf09g24510	0.7
itf08g13620	chr8	12713489	12716566	AT1G08470	Strictosidine synthase-like 3	NO	chr4:30378904-31069680, chr13:21713350-22782122	NO	itf14g18730	0.71
									itf02g12970	0.69
									itf00g50600	0.69
									itf12g03120	0.68
									itf05g04930	0.67
									itf15g02080	0.67
									itf04g09060	0.66
									itf04g05980	0.66
									itf07g14140	0.66
									itf09g24510	0.65
									itf03g06880	0.64
									IbMYB1-2	0.63
									itf14g18840	0.63
									itf13g04110	0.62
									itf03g05120	0.61
									itf09g24500	0.6
									itf04g27920	0.58
itf09g00480	chr9	245630	247079	AT4G38620	MYB4	YES	NA	NA	itf04g09060	0.59
									itf03g05120	0.58
									itf13g04110	0.58
									itf02g12970	0.58
									itf04g05980	0.57
									IbMYB1-2	0.57
									itf14g18730	0.57
									itf03g06880	0.56
									itf05g04930	0.56
									itf12g03120	0.56
									itf15g02080	0.56
									itf09g24500	0.54
itf09g13680	chr9	8344613	8347652	AT3G59340	Eukaryotic protein of unknown function (DUF914)	NO	chr12:18726189-21377719, chr13:21419616-22782122	YES	itf14g18730	0.91
									itf04g05980	0.89
									itf05g04930	0.89
									itf14g18840	0.87
									itf02g12970	0.87
									itf03g05120	0.86
									IbMYB1-2	0.86
									itf15g02080	0.86
									itf03g06880	0.85
									itf13g04110	0.85
									itf04g09060	0.84
									itf07g14140	0.84
									itf00g50600	0.84
									itf12g03120	0.83
									itf09g24500	0.82
									itf09g24510	0.74
									itf06g25180	0.63
									itf04g27920	0.62
itf09g13690	chr9	8351577	8354493	AT3G59340	Eukaryotic protein of unknown function (DUF914)	NO	chr12:18776520-21377719, chr13:21227245-22638713	YES	itf14g18730	0.9
									itf04g05980	0.87
									itf05g04930	0.85
									itf14g18840	0.84
									itf02g12970	0.84
									itf15g02080	0.84
									IbMYB1-2	0.83
									itf12g03120	0.83
									itf07g14140	0.83
									itf03g06880	0.82
									itf00g50600	0.82
									itf04g09060	0.81
									itf03g05120	0.81
									itf13g04110	0.81
									itf09g24500	0.79
									itf09g24510	0.75
									itf04g27920	0.64
									itf06g25180	0.63
itf09g14800	chr9	9378384	9380956	AT2G37040	Phenylalanine lyase 1 (PAL1)	YES	chr13:21419616-22789764	NO	itf07g14140	0.91
									itf00g50600	0.91
									itf05g04930	0.75
									itf12g03120	0.75
									itf14g18730	0.74
									itf02g12970	0.74
									itf04g09060	0.73
									itf04g27920	0.73
									itf15g02080	0.72
									itf04g05980	0.71
									itf03g06880	0.69
									itf13g04110	0.67
									itf03g05120	0.66
									itf14g18840	0.64
									itf09g24500	0.64
									itf09g24510	0.64
									IbMYB1-2	0.59
itf09g14820	chr9	9417026	9419574	AT2G37040	Phenylalanine lyase 1 (PAL1)	YES	chr13:21296822-22789764	NO	itf07g14140	0.91
									itf00g50600	0.91
									itf12g03120	0.76
									itf05g04930	0.75
									itf14g18730	0.74
									itf04g27920	0.74
									itf02g12970	0.74
									itf04g09060	0.73
									itf15g02080	0.72
									itf04g05980	0.71
									itf03g06880	0.69
									itf13g04110	0.67
									itf03g05120	0.66
									itf14g18840	0.64
									itf09g24500	0.63
									itf09g24510	0.63
									IbMYB1-2	0.59
itf09g25980	chr9	22494170	22495959	AT4G16780	Homeobox protein 2	NO	NA	NA	itf14g18730	0.63
									IbMYB1-2	0.6
									itf04g05980	0.59
									itf14g18840	0.59
									itf03g05120	0.56
									itf02g12970	0.55
									itf05g04930	0.54
									itf13g04110	0.54
									itf04g09060	0.53
									itf03g06880	0.53
									itf12g03120	0.53
									itf15g02080	0.53
itf10g23980	chr10	23836624	23838604	AT4G15480	UDP-Glycosyltransferase superfamily protein	NO	chr1:943737-1861979, chr1:16342392-19270704, chr14:6439817-9240028, chr14:13161284-17564745	NO	IbMYB1-2	0.89
									itf14g18840	0.88
									itf03g05120	0.86
									itf03g06880	0.85
									itf13g04110	0.85
									itf09g24500	0.85
									itf02g12970	0.84
									itf15g02080	0.84
									itf14g18730	0.81
									itf04g09060	0.8
									itf04g05980	0.8
									itf05g04930	0.78
									itf12g03120	0.76
									itf09g24510	0.71
									itf06g25180	0.68
									itf07g14140	0.67
									itf00g50600	0.66
itf11g05410	chr11	2794847	2795608	AT2G32350	Ubiquitin-like superfamily protein	NO	NA	NA	itf04g05980	0.62
									IbMYB1-2	0.6
									itf02g12970	0.6
									itf14g18730	0.58
									itf04g09060	0.57
									itf05g04930	0.57
									itf15g02080	0.57
									itf12g03120	0.56
									itf14g18840	0.56
									itf03g06880	0.55
									itf13g04110	0.55
									itf03g05120	0.54
itf11g05420	chr11	2798191	2799111	NA	NA	NO	NA	NA	itf04g05980	0.73
									itf14g18730	0.69
									itf12g03120	0.67
									itf05g04930	0.66
									itf02g12970	0.66
									itf04g09060	0.65
									IbMYB1-2	0.65
									itf15g02080	0.63
									itf03g06880	0.62
									itf13g04110	0.62
									itf03g05120	0.61
									itf14g18840	0.61
									itf09g24500	0.58
									itf09g24510	0.57
									itf00g50600	0.53
itf12g09800	chr12	6476969	6479027	AT3G53810	Concanavalin A-like lectin protein kinase family protein	NO	NA	NA	itf04g09060	0.6
									itf05g04930	0.59
									itf14g18730	0.59
									itf12g03120	0.59
									itf14g18840	0.59
									itf07g14140	0.58
									itf13g04110	0.58
									itf03g06880	0.57
									itf03g05120	0.57
									itf02g12970	0.57
									itf15g02080	0.57
									itf04g05980	0.56
									itf09g24500	0.56
									itf00g50600	0.56
									IbMYB1-2	0.54
									itf09g24510	0.53
itf12g18380	chr12	17850281	17851335	AT4G01140	Protein of unknown function (DUF1191)	NO	NA	NA	itf14g18730	0.7
									itf00g50600	0.7
									itf07g14140	0.69
									itf04g05980	0.67
									itf05g04930	0.67
									itf12g03120	0.64
									itf02g12970	0.64
									itf15g02080	0.6
									itf04g09060	0.59
									itf14g18840	0.58
									itf04g27920	0.57
									itf03g06880	0.55
									itf03g05120	0.55
									itf13g04110	0.55
									IbMYB1-2	0.54
itf12g20020	chr12	19343659	19345498	AT4G26220	S-adenosyl-L-methionine-dependent methyltransferases superfamily protein	NO	NA	NA	itf02g12970	0.9
									itf05g04930	0.89
									itf15g02080	0.89
									itf14g18730	0.88
									itf12g03120	0.88
									itf04g09060	0.87
									itf03g06880	0.87
									itf14g18840	0.87
									itf03g05120	0.86
[truncated: 189 more rows]
